# Supplementary material for: Sludge degradation, nutrient removal and reduction of greenhouse gas emission by a Chironomus-Azolla wastewater treatment cascade
Source: PLoS One. 2024 May 28;19(5):e0301459. doi: 10.1371/journal.pone.0301459 (PMC11132448; doi:10.1371/journal.pone.0301459)
Supplement: S1 File — (XLSX) [file pone.0301459.s008.xlsx]

## Sheet: Meta
Dataset from: Sludge degradation, nutrient removal and reduction of greenhouse gas emission by a Chironomus-Azolla wastewater treatment cascade
Lisanne Hendriks, Tom V. van der Meer, et al. (2024)
Abstract:
As an alternative to technical solutions, aquatic organisms have the potential to aid in sludge degradation, nutrient removal and GHG emission reduction.
The aim of this study was therefore to assess how well an experimental wastewater treatment cascade of bioturbating macroinvertebrates and floating plants can degrade sludge, remove nutrients and decrease GHG emission.
To this end, a full-factorial experiment was designed, using a recirculating cascade with a WWTP sludge compartment containing with or without bioturbating Chironomus riparius larvae, and an effluent container containing with or without the floating plant Azolla filiculoides, resulting in four treatments.
To calculate the nitrogen (N), phosphorus (P) and carbon (C) mass balance of this system, N- P- and C- concentrations in the effluent, biomass production, and sludge degradation, as well as the N, P and C content of all compartments in the cascade were measured during the 26-day experiment.
	Sheet: Data
Column	Column name	Description
A	Treatment	The experiment consisted of four treatments: CC (control - control), MC (Chironomus larvae - control), CP (control - Azolla filiculoides), MP (chironomus larvae - Azolla filiculoides).
		Next to this, there are some other "treatments" shown here: ef (effluent), sl (sludge), az (Azolla filiculoides), la (Chironomus larvae). They represent the start conditions of the effluent water, WWTP sludge, plants and larvae.
B	Replicate	Each treatment consisted of four replicates (a, b, c, d). Treatment ef and sl consisted of six replicates (a, b, c, d, e, f).
C	Name	Treatment and Replicate combined.
D	Name2	Treatment, Replicate and Compartment combined.
E	Compartment	The place within the cascade. Compartment 1 is the sludge compartment (with or without Chironomus larvae) and Compartment 2 is the effluent compartment (with or without Azolla filiculoides).
F	Day	The day of the sampling.
G	Date	The date of the sampling.
H	W_OmgL	Dissolved O2 concentration of the water column (in mg/L).
I	W_pH	pH of the water column.
J	W_Temp_C	Temperature of the water column (in degrees Celcius).
K	W_NO3_uM	Nitrate and nitrite concentration in the water column (in umol/L).
L	W_NH4_uM	Ammonium concentration in the water column (in umol/L).
M	W_PO4_uM	Phosphate concentration in the water column (in umol/L).
N	W_DOC_uM	Dissolved organic carbon concentration in the water column (in umol/L).
O	W_TNb_uM	Dissolved total nitrogen concentration in the water column (in umol/L).
P	WRONG_W_TN_uM	Do not use!
Q	W_Al_uM	Aluminium concentration in the water column (in umol/L).
R	W_Ca_uM	Calcium concentration in the water column (in umol/L).
S	W_Fe_uM	Iron concentration in the water column (in umol/L).
T	W_K_uM	Potassium concentration in the water column (in umol/L).
U	W_Mg_uM	Magnesium concentration in the water column (in umol/L).
V	W_Mn_uM	Manganese concentration in the water column (in umol/L).
W	W_Na_uM	Sodium concentration in the water column (in umol/L).
X	W_P_uM	Phosphorus concentration in the water column (in umol/L).
Y	W_S_uM	Sulphur concentration in the water column (in umol/L).
Z	W_Si_uM	Silica concentration in the water column (in umol/L).
AA	W_Zn_uM	Zinc concentration in the water column (in umol/L).
AB	W_As_uM	Arsenic concentration in the water column (in umol/L).
AC	W_B_uM	Boron concentration in the water column (in umol/L).
AD	W_Cd_uM	Cadmium concentration in the water column (in umol/L).
AE	W_Co_uM	Cobalt concentration in the water column (in umol/L).
AF	W_Cr_uM	Chromium concentration in the water column (in umol/L).
AG	W_Cu_uM	Copper concentration in the water column (in umol/L).
AH	W_Hg_uM	Mercury concentration in the water column (in umol/L).
AI	W_Mo_uM	Molybdenum concentration in the water column (in umol/L).
AJ	W_Ni_uM	Nickel concentration in the water column (in umol/L).
AK	W_Pb_uM	Lead concentration in the water column (in umol/L).
AL	W_Sr_uM	Strontium concentration in the water column (in umol/L).
AM	W_vol_L	Amont of water (Volume) within the water column (in L).
AN	Sludge_dw_g	The dryweight of sludge present in samplevolume (2L for start samples, 3.8L for samples of Compartment 1 (in gram)).
AO	Sludge_dw_gL	The sludge concentration of intial starting samples (in gram DW/L).
AP	Sludge_dw_38L	The sludge dryweight in a volume of 3.8L sample (gram DW), this was used to calculate initial DW values from the 2L starting samples. For Compartment 1 samples equal to Sludge_dw_g
AQ	Sludge_perc
AR	S_C_mmolg	The content of carbon within the sludge (in mmol/g sludge).
AS	S_N_mmolg	The content of nitrogen within the sludge (in mmol/g sludge).
AT	S_C_mmol	The total content of carbon in the sludge (in mmol).
AU	S_N_mmol	The total content of nitgrogen in the sludge (in mmol).
AV	S_Al_umol_g	Aluminium content in the sludge (in umol/g sludge).
AW	S_Ca_umol_g	Calcium content in the sludge (in umol/g sludge).
AX	S_Fe_umol_g	Iron content in the sludge (in umol/g sludge).
AY	S_K_umol_g	Potassium content in the sludge (in umol/g sludge).
AZ	S_Mg_umol_g	Magnesium content in the sludge (in umol/g sludge).
BA	S_Mn_umol_g	Manganese content in the sludge (in umol/g sludge).
BB	S_Na_umol_g	Sodium content in the sludge (in umol/g sludge).
BC	S_P_umol_g	Phosphorus content in the sludge (in umol/g sludge).
BD	S_S_umol_g	Sulphur content in the sludge (in umol/g sludge).
BE	S_Si_umol_g	Silica content in the sludge (in umol/g sludge).
BF	S_Zn_umol_g	Zinc content in the sludge (in umol/g sludge).
BG	S_As_umol_g	Arsenic content in the sludge (in umol/g sludge).
BH	S_B_umol_g	Boron content in the sludge (in umol/g sludge).
BI	S_Cd_umol_g	Cadmium content in the sludge (in umol/g sludge).
BJ	S_Co_umol_g	Cobalt content in the sludge (in umol/g sludge).
BK	S_Cr_umol_g	Chromium content in the sludge (in umol/g sludge).
BL	S_Cu_umol_g	Copper content in the sludge (in umol/g sludge).
BM	S_Hg_umol_g	Mercury content in the sludge (in umol/g sludge).
BN	S_Mo_umol_g	Molybdenum content in the sludge (in umol/g sludge).
BO	S_Ni_umol_g	Nickel content in the sludge (in umol/g sludge).
BP	S_Pb_umol_g	Lead content in the sludge (in umol/g sludge).
BQ	S_Sr_umol_g	Strontium content in the sludge (in umol/g sludge).
BR	wetMidge_nr	The amount of midges that were floating on top of the water column (in numbers).
BS	wetMidge_dw_mg	The dryweight of the midges that were floating on top of the water column (in mg).
BT	wetadult_calcDW_mg
BU	dryMidge_nr	The amount of midges that were flying around and were captured (in numbers).
BV	dryMidge_dw_mg	The dryweight of the midges that were flying around and were captured (in mg).
BW	totMidge_nr	The total amount of midges that were harvested (sum of wetMidge_nr and dryMidge_nr, in numbers).
BX	totMidge_dw_mg	The total dryweight of the harvested midges (sum of wetMidge_dw_mg and dyMidge_dw_mg, in mg).
BY	M_C_mmolg	The content of carbon within the adult midge (in mmol/g midge).
BZ	M_N_mmolg	The content of nitrogen within the adult midge (in mmol/g midge).
CA	M_C_mmol	The total content of carbon in the midges (in mmol).
CB	M_N_mmol	The total content of nitgrogen in the midges (in mmol).
CC	M_Al_umol_g	Aluminium content in the adult midge (in umol/g midge).
CD	M_Ca_umol_g	Calcium content in the adult midge (in umol/g midge).
CE	M_Fe_umol_g	Iron content in the adult midge (in umol/g midge).
CF	M_K_umol_g	Potassium content in the adult midge (in umol/g midge).
CG	M_Mg_umol_g	Magnesium content in the adult midge (in umol/g midge).
CH	M_Mn_umol_g	Manganese content in the adult midge (in umol/g midge).
CI	M_Na_umol_g	Sodium content in the adult midge (in umol/g midge).
CJ	M_P_umol_g	Phosphorus content in the adult midge (in umol/g midge).
CK	M_S_umol_g	Sulphur content in the adult midge (in umol/g midge).
CL	M_Si_umol_g	Silica content in the adult midge (in umol/g midge).
CM	M_Zn_umol_g	Zinc content in the adult midge (in umol/g midge).
CN	M_As_umol_g	Arsenic content in the adult midge (in umol/g midge).
CO	M_B_umol_g	Boron content in the adult midge (in umol/g midge).
CP	M_Cd_umol_g	Cadmium content in the adult midge (in umol/g midge).
CQ	M_Co_umol_g	Cobalt content in the adult midge (in umol/g midge).
CR	M_Cr_umol_g	Chromium content in the adult midge (in umol/g midge).
CS	M_Cu_umol_g	Copper content in the adult midge (in umol/g midge).
CT	M_Hg_umol_g	Mercury content in the adult midge (in umol/g midge).
CU	M_Mo_umol_g	Molybdenum content in the adult midge (in umol/g midge).
CV	M_Ni_umol_g	Nickel content in the adult midge (in umol/g midge).
CW	M_Pb_umol_g	Lead content in the adult midge (in umol/g midge).
CX	M_Sr_umol_g	Strontium content in the adult midge (in umol/g midge).
CY	Eggmass_nr	The amount of eggropes that were collected (in numbers).
CZ	Exuviae_nr	The amount of exuviae that were collected from the top of the water column (in numbers).
DA	Exuviae_dw_mg	The dryweight of the exuviae that were collected (in mg).
DB	E_C_mmolg	The content of carbon within the exuviae (in mmol/g exuviae).
DC	E_N_mmolg	The content of nitrogen within the exuviae (in mmol/g exuviae).
DD	E_C_mmol	The total content of carbon in the exuviae (in mmol).
DE	E_N_mmol	The total content of nitgrogen in the exuviae (in mmol).
DF	E_Al_umol_g	Aluminium content in the exuviae (in umol/g exuviae).
DG	E_Ca_umol_g	Calcium content in the exuviae (in umol/g exuviae).
DH	E_Fe_umol_g	Iron content in the exuviae (in umol/g exuviae).
DI	E_K_umol_g	Potassium content in the exuviae (in umol/g exuviae).
DJ	E_Mg_umol_g	Magnesium content in the exuviae (in umol/g exuviae).
DK	E_Mn_umol_g	Manganese content in the exuviae (in umol/g exuviae).
DL	E_Na_umol_g	Sodium content in the exuviae (in umol/g exuviae).
DM	E_P_umol_g	Phosphorus content in the exuviae (in umol/g exuviae).
DN	E_S_umol_g	Sulphur content in the exuviae (in umol/g exuviae).
DO	E_Si_umol_g	Silica content in the exuviae (in umol/g exuviae).
DP	E_Zn_umol_g	Zinc content in the exuviae (in umol/g exuviae).
DQ	E_As_umol_g	Arsenic content in the exuviae (in umol/g exuviae).
DR	E_B_umol_g	Boron content in the exuviae (in umol/g exuviae).
DS	E_Cd_umol_g	Cadmium content in the exuviae (in umol/g exuviae).
DT	E_Co_umol_g	Cobalt content in the exuviae (in umol/g exuviae).
DU	E_Cr_umol_g	Chromium content in the exuviae (in umol/g exuviae).
DV	E_Cu_umol_g	Copper content in the exuviae (in umol/g exuviae).
DW	E_Hg_umol_g	Mercury content in the exuviae (in umol/g exuviae).
DX	E_Mo_umol_g	Molybdenum content in the exuviae (in umol/g exuviae).
DY	E_Ni_umol_g	Nickel content in the exuviae (in umol/g exuviae).
DZ	E_Pb_umol_g	Lead content in the exuviae (in umol/g exuviae).
EA	E_Sr_umol_g	Strontium content in the exuviae (in umol/g exuviae).
EB	Larvae_sludge_nr	The amount of chironomus larvae that were present in the sludge itself (in numbers).
EC	Larvae_sludge_dw_mg	The dryweight of the chironomus larvae present in the sludge (in mg).
ED	Larvae_out_nr	The amount of larvae that were present outside of the sludge compartment (in numbers).
EE	Larvae_out_dw_mg	The dryweight of the larvae present outside of the sludge (in mg).
EF	totLarvae_nr	The total amount of larvae present inside and outside of the sludge (sum of Larvae_sludge_nr and Larvae_out_nr, in numbers).
EG	totLarvae_dw_mg	The total dryweight of larvae present inside and outside of the sludge (sum of Larvae_sludge_dw_mg and Larvae_out_dw_mg, in mg).
EH	L_C_mmolg	The content of carbon within the larvae (in mmol/g larvae).
EI	L_N_mmolg	The content of nitrogen within the larvae (in mmol/g larvae).
EJ	L_C_mmol	The total content of carbon in the larvae (in mmol).
EK	L_N_mmol	The total content of nitgrogen in the larvae (in mmol).
EL	L_Al_umol_g	Aluminium content in the larvae (in umol/g larvae).
EM	L_Ca_umol_g	Calcium content in the larvae (in umol/g larvae).
EN	L_Fe_umol_g	Iron content in the larvae (in umol/g larvae).
EO	L_K_umol_g	Potassium content in the larvae (in umol/g larvae).
EP	L_Mg_umol_g	Magnesium content in the larvae (in umol/g larvae).
EQ	L_Mn_umol_g	Manganese content in the larvae (in umol/g larvae).
ER	L_Na_umol_g	Sodium content in the larvae (in umol/g larvae).
ES	L_P_umol_g	Phosphorus content in the larvae (in umol/g larvae).
ET	L_S_umol_g	Sulphur content in the larvae (in umol/g larvae).
EU	L_Si_umol_g	Silica content in the larvae (in umol/g larvae).
EV	L_Zn_umol_g	Zinc content in the larvae (in umol/g larvae).
EW	L_As_umol_g	Arsenic content in the larvae (in umol/g larvae).
EX	L_B_umol_g	Boron content in the larvae (in umol/g larvae).
EY	L_Cd_umol_g	Cadmium content in the larvae (in umol/g larvae).
EZ	L_Co_umol_g	Cobalt content in the larvae (in umol/g larvae).
FA	L_Cr_umol_g	Chromium content in the larvae (in umol/g larvae).
FB	L_Cu_umol_g	Copper content in the larvae (in umol/g larvae).
FC	L_Hg_umol_g	Mercury content in the larvae (in umol/g larvae).
FD	L_Mo_umol_g	Molybdenum content in the larvae (in umol/g larvae).
FE	L_Ni_umol_g	Nickel content in the larvae (in umol/g larvae).
FF	L_Pb_umol_g	Lead content in the larvae (in umol/g larvae).
FG	L_Sr_umol_g	Strontium content in the larvae (in umol/g larvae).
FH	Azolla_dw_g	The dryweight of Azolla filiculoides that was harvested (in gram).
FI	Azollarest_dw_g	The dryweight of the roots of Azolla filiculoides that were laying on the bottom of the compartment (in gram).
FJ	Azollatot_dw_g	The sum of the dryweights of Azolla filiculoides and its roots that was harvested (in gram).
FK	A_C_mmolg	The content of carbon within the plants (in mmol/g plants).
FL	A_N_mmolg	The content of nitrogen within the plants (in mmol/g plants).
FM	A_C_mmol	The total content of carbon in the plants (in mmol).
FN	A_N_mmol	The total content of nitgrogen in the plants (in mmol).
FO	A_Al_umol_g	Aluminium content in the plants (in umol/g plants).
FP	A_Ca_umol_g	Calcium content in the plants (in umol/g plants).
FQ	A_Fe_umol_g	Iron content in the plants (in umol/g plants).
FR	A_K_umol_g	Potassium content in the plants (in umol/g plants).
FS	A_Mg_umol_g	Magnesium content in the plants (in umol/g plants).
FT	A_Mn_umol_g	Manganese content in the plants (in umol/g plants).
FU	A_Na_umol_g	Sodium content in the plants (in umol/g plants).
FV	A_P_umol_g	Phosphorus content in the plants (in umol/g plants).
FW	A_S_umol_g	Sulphur content in the plants (in umol/g plants).
FX	A_Si_umol_g	Silica content in the plants (in umol/g plants).
FY	A_Zn_umol_g	Zinc content in the plants (in umol/g plants).
FZ	A_As_umol_g	Arsenic content in the plants (in umol/g plants).
GA	A_B_umol_g	Boron content in the plants (in umol/g plants).
GB	A_Cd_umol_g	Cadmium content in the plants (in umol/g plants).
GC	A_Co_umol_g	Cobalt content in the plants (in umol/g plants).
GD	A_Cr_umol_g	Chromium content in the plants (in umol/g plants).
GE	A_Cu_umol_g	Copper content in the plants (in umol/g plants).
GF	A_Hg_umol_g	Mercury content in the plants (in umol/g plants).
GG	A_Mo_umol_g	Molybdenum content in the plants (in umol/g plants).
GH	A_Ni_umol_g	Nickel content in the plants (in umol/g plants).
GI	A_Pb_umol_g	Lead content in the plants (in umol/g plants).
GJ	A_Sr_umol_g	Strontium content in the plants (in umol/g plants).
GK	Rest_dw_g	The dryweight of the rest material that was laying on the bottom or on the sides of the compartments (in gram).
GL	R_C_mmolg	The content of carbon within the rest material (in mmol/g rest material).
GM	R_N_mmolg	The content of nitrogen within the rest material (in mmol/g rest material).
GN	R_C_mmol	The total content of carbon in the rest material (in mmol).
GO	R_N_mmol	The total content of nitgrogen in the rest material (in mmol).
GP	R_Al_umol_g	Aluminium content in the rest material (in umol/g rest material).
GQ	R_Ca_umol_g	Calcium content in the rest material (in umol/g rest material).
GR	R_Fe_umol_g	Iron content in the rest material (in umol/g rest material).
GS	R_K_umol_g	Potassium content in the rest material (in umol/g rest material).
GT	R_Mg_umol_g	Magnesium content in the rest material (in umol/g rest material).
GU	R_Mn_umol_g	Manganese content in the rest material (in umol/g rest material).
GV	R_Na_umol_g	Sodium content in the rest material (in umol/g rest material).
GW	R_P_umol_g	Phosphorus content in the rest material (in umol/g rest material).
GX	R_S_umol_g	Sulphur content in the rest material (in umol/g rest material).
GY	R_Si_umol_g	Silica content in the rest material (in umol/g rest material).
GZ	R_Zn_umol_g	Zinc content in the rest material (in umol/g rest material).
HA	R_As_umol_g	Arsenic content in the rest material (in umol/g rest material).
HB	R_B_umol_g	Boron content in the rest material (in umol/g rest material).
HC	R_Cd_umol_g	Cadmium content in the rest material (in umol/g rest material).
HD	R_Co_umol_g	Cobalt content in the rest material (in umol/g rest material).
HE	R_Cr_umol_g	Chromium content in the rest material (in umol/g rest material).
HF	R_Cu_umol_g	Copper content in the rest material (in umol/g rest material).
HG	R_Hg_umol_g	Mercury content in the rest material (in umol/g rest material).
HH	R_Mo_umol_g	Molybdenum content in the rest material (in umol/g rest material).
HI	R_Ni_umol_g	Nickel content in the rest material (in umol/g rest material).
HJ	R_Pb_umol_g	Lead content in the rest material (in umol/g rest material).
HK	R_Sr_umol_g	Strontium content in the rest material (in umol/g rest material).
HL	real_CH4	Flux of methane going from water column to atmosphere (in mg/m2/day).
HM	real_CO2	Flux of carbon dioxide going from water column to atmosphere (in mg/m2/day). A negative result means an uptake of CO2 from the atmosphere.
HN	real_N2O	Flux of nitrous oxide going from water column to atmosphere (in mg/m2/day).
HO	real_CH4_Ceq	Flux of methane going from water column to atmosphere in CO2-equivalents (real_CH4 multiplied by 27; in mg CO2-eq/m2/day).
HP	Total_GHG	The sum of the flux of CH4, CO2 and N2O (that is always 0) (in mg CO2-eq/m2/day).
HQ	Mass_W_Al_umol	The Mass of Al in water in the compartment umol
HR	Mass_W_Ca_umol	The Mass of Ca in water in the compartment umol
HS	Mass_W_Fe_umol	The Mass of Fe in water in the compartment umol
HT	Mass_W_K_umol	The Mass of K in water in the compartment umol
HU	Mass_W_Mg_umol	The Mass of Mg in water in the compartment umol
HV	Mass_W_Mn_umol	The Mass of Mn in water in the compartment umol
HW	Mass_W_Na_umol	The Mass of Na in water in the compartment umol
HX	Mass_W_P_umol	The Mass of P in water in the compartment umol
HY	Mass_W_S_umol	The Mass of S in water in the compartment umol
HZ	Mass_W_Si_umol	The Mass of Si in water in the compartment umol
IA	Mass_W_Zn_umol	The Mass of Zn in water in the compartment umol
IB	Mass_W_As_umol	The Mass of As in water in the compartment umol
IC	Mass_W_B_umol	The Mass of B in water in the compartment umol
ID	Mass_W_Cd_umol	The Mass of Cd in water in the compartment umol
IE	Mass_W_Co_umol	The Mass of Co in water in the compartment umol
IF	Mass_W_Cr_umol	The Mass of Cr in water in the compartment umol
IG	Mass_W_Cu_umol	The Mass of Cu in water in the compartment umol
IH	Mass_W_Hg_umol	The Mass of Hg in water in the compartment umol
II	Mass_W_Mo_umol	The Mass of Mo in water in the compartment umol
IJ	Mass_W_Ni_umol	The Mass of Ni in water in the compartment umol
IK	Mass_W_Pb_umol	The Mass of Pb in water in the compartment umol
IL	Mass_W_Sr_umol	The Mass of Sr in water in the compartment umol
IM	Mass_S_Al_umol	The Mass of Al in sludge in the compartment umol
IN	Mass_S_Ca_umol	The Mass of Ca in sludge in the compartment umol
IO	Mass_S_Fe_umol	The Mass of Fe in sludge in the compartment umol
IP	Mass_S_K_umol	The Mass of K in sludge in the compartment umol
IQ	Mass_S_Mg_umol	The Mass of Mg in sludge in the compartment umol
IR	Mass_S_Mn_umol	The Mass of Mn in sludge in the compartment umol
IS	Mass_S_Na_umol	The Mass of Na in sludge in the compartment umol
IT	Mass_S_P_umol	The Mass of P in sludge in the compartment umol
IU	Mass_S_S_umol	The Mass of S in sludge in the compartment umol
IV	Mass_S_Si_umol	The Mass of Si in sludge in the compartment umol
IW	Mass_S_Zn_umol	The Mass of Zn in sludge in the compartment umol
IX	Mass_S_As_umol	The Mass of As in sludge in the compartment umol
IY	Mass_S_B_umol	The Mass of B in sludge in the compartment umol
IZ	Mass_S_Cd_umol	The Mass of Cd in sludge in the compartment umol
JA	Mass_S_Co_umol	The Mass of Co in sludge in the compartment umol
JB	Mass_S_Cr_umol	The Mass of Cr in sludge in the compartment umol
JC	Mass_S_Cu_umol	The Mass of Cu in sludge in the compartment umol
JD	Mass_S_Hg_umol	The Mass of Hg in sludge in the compartment umol
JE	Mass_S_Mo_umol	The Mass of Mo in sludge in the compartment umol
JF	Mass_S_Ni_umol	The Mass of Ni in sludge in the compartment umol
JG	Mass_S_Pb_umol	The Mass of Pb in sludge in the compartment umol
JH	Mass_S_Sr_umol	The Mass of Sr in sludge in the compartment umol
JI	Mass_M_Al_umol	The Mass of Al in midge biomass in the compartment umol
JJ	Mass_M_Ca_umol	The Mass of Ca in midge biomass in the compartment umol
JK	Mass_M_Fe_umol	The Mass of Fe in midge biomass in the compartment umol
JL	Mass_M_K_umol	The Mass of K in midge biomass in the compartment umol
JM	Mass_M_Mg_umol	The Mass of Mg in midge biomass in the compartment umol
JN	Mass_M_Mn_umol	The Mass of Mn in midge biomass in the compartment umol
JO	Mass_M_Na_umol	The Mass of Na in midge biomass in the compartment umol
JP	Mass_M_P_umol	The Mass of P in midge biomass in the compartment umol
JQ	Mass_M_S_umol	The Mass of S in midge biomass in the compartment umol
JR	Mass_M_Si_umol	The Mass of Si in midge biomass in the compartment umol
JS	Mass_M_Zn_umol	The Mass of Zn in midge biomass in the compartment umol
JT	Mass_M_As_umol	The Mass of As in midge biomass in the compartment umol
JU	Mass_M_B_umol	The Mass of B in midge biomass in the compartment umol
JV	Mass_M_Cd_umol	The Mass of Cd in midge biomass in the compartment umol
JW	Mass_M_Co_umol	The Mass of Co in midge biomass in the compartment umol
JX	Mass_M_Cr_umol	The Mass of Cr in midge biomass in the compartment umol
JY	Mass_M_Cu_umol	The Mass of Cu in midge biomass in the compartment umol
JZ	Mass_M_Hg_umol	The Mass of Hg in midge biomass in the compartment umol
KA	Mass_M_Mo_umol	The Mass of Mo in midge biomass in the compartment umol
KB	Mass_M_Ni_umol	The Mass of Ni in midge biomass in the compartment umol
KC	Mass_M_Pb_umol	The Mass of Pb in midge biomass in the compartment umol
KD	Mass_M_Sr_umol	The Mass of Sr in midge biomass in the compartment umol
KE	Mass_A_Al_umol	The Mass of Al in Azolla biomass in the compartment umol
KF	Mass_A_Ca_umol	The Mass of Ca in Azolla biomass in the compartment umol
KG	Mass_A_Fe_umol	The Mass of Fe in Azolla biomass in the compartment umol
KH	Mass_A_K_umol	The Mass of K in Azolla biomass in the compartment umol
KI	Mass_A_Mg_umol	The Mass of Mg in Azolla biomass in the compartment umol
KJ	Mass_A_Mn_umol	The Mass of Mn in Azolla biomass in the compartment umol
KK	Mass_A_Na_umol	The Mass of Na in Azolla biomass in the compartment umol
KL	Mass_A_P_umol	The Mass of P in Azolla biomass in the compartment umol
KM	Mass_A_S_umol	The Mass of S in Azolla biomass in the compartment umol
KN	Mass_A_Si_umol	The Mass of Si in Azolla biomass in the compartment umol
KO	Mass_A_Zn_umol	The Mass of Zn in Azolla biomass in the compartment umol
KP	Mass_A_As_umol	The Mass of As in Azolla biomass in the compartment umol
KQ	Mass_A_B_umol	The Mass of B in Azolla biomass in the compartment umol
KR	Mass_A_Cd_umol	The Mass of Cd in Azolla biomass in the compartment umol
KS	Mass_A_Co_umol	The Mass of Co in Azolla biomass in the compartment umol
KT	Mass_A_Cr_umol	The Mass of Cr in Azolla biomass in the compartment umol
KU	Mass_A_Cu_umol	The Mass of Cu in Azolla biomass in the compartment umol
KV	Mass_A_Hg_umol	The Mass of Hg in Azolla biomass in the compartment umol
KW	Mass_A_Mo_umol	The Mass of Mo in Azolla biomass in the compartment umol
KX	Mass_A_Ni_umol	The Mass of Ni in Azolla biomass in the compartment umol
KY	Mass_A_Pb_umol	The Mass of Pb in Azolla biomass in the compartment umol
KZ	Mass_A_Sr_umol	The Mass of Sr in Azolla biomass in the compartment umol
LA	Mass_R_Al_umol	The Mass of Al in remaining mass in the compartment umol
LB	Mass_R_Ca_umol	The Mass of Ca in remaining mass in the compartment umol
LC	Mass_R_Fe_umol	The Mass of Fe in remaining mass in the compartment umol
LD	Mass_R_K_umol	The Mass of K in remaining mass in the compartment umol
LE	Mass_R_Mg_umol	The Mass of Mg in remaining mass in the compartment umol
LF	Mass_R_Mn_umol	The Mass of Mn in remaining mass in the compartment umol
LG	Mass_R_Na_umol	The Mass of Na in remaining mass in the compartment umol
LH	Mass_R_P_umol	The Mass of P in remaining mass in the compartment umol
LI	Mass_R_S_umol	The Mass of S in remaining mass in the compartment umol
LJ	Mass_R_Si_umol	The Mass of Si in remaining mass in the compartment umol
LK	Mass_R_Zn_umol	The Mass of Zn in remaining mass in the compartment umol
LL	Mass_R_As_umol	The Mass of As in remaining mass in the compartment umol
LM	Mass_R_B_umol	The Mass of B in remaining mass in the compartment umol
LN	Mass_R_Cd_umol	The Mass of Cd in remaining mass in the compartment umol
LO	Mass_R_Co_umol	The Mass of Co in remaining mass in the compartment umol
LP	Mass_R_Cr_umol	The Mass of Cr in remaining mass in the compartment umol
LQ	Mass_R_Cu_umol	The Mass of Cu in remaining mass in the compartment umol
LR	Mass_R_Hg_umol	The Mass of Hg in remaining mass in the compartment umol
LS	Mass_R_Mo_umol	The Mass of Mo in remaining mass in the compartment umol
LT	Mass_R_Ni_umol	The Mass of Ni in remaining mass in the compartment umol
LU	Mass_R_Pb_umol	The Mass of Pb in remaining mass in the compartment umol
LV	Mass_R_Sr_umol	The Mass of Sr in remaining mass in the compartment umol
LW
LX	Mass_C_W_mmol	The mass of C in the water of the whole experimental cascade (mmol)
LY	Mass_C_S	The mass of C in the sludge of the whole experimental cascade (mmol)
LZ	Mass_C_M	The mass of C in the midge biomass of the whole experimental cascade (mmol)
MA	Mass_C_A	The mass of C in the Azolla biomass of the whole experimental cascade (mmol)
MB	Mass_C_R	The mass of C in the remaining mass of the whole experimental cascade (mmol)
MC	Mass_C_sum	The sum of the masses of C of all parts of the experimental cascade (mmol)
MD	Mass_N_W_mmol	The mass of C in the water of the whole experimental cascade (mmol)
ME	Mass_N_S	The mass of N in the sludge of the whole experimental cascade (mmol)
MF	Mass_N_M	The mass of N in the midge biomass of the whole experimental cascade (mmol)
MG	Mass_N_A	The mass of N in the Azolla biomass of the whole experimental cascade (mmol)
MH	Mass_N_R	The mass of N in the remaining mass of the whole experimental cascade (mmol)
MI	Mass_N_sum	The sum of the masses of N of all parts of the experimental cascade (mmol)
MJ	M_Al_umol	The mass of Al in midge biomass over the course of the experiment
MK	M_Ca_umol	The mass of Ca in midge biomass over the course of the experiment
ML	M_Fe_umol	The mass of Fe in midge biomass over the course of the experiment
MM	M_K_umol	The mass of K in midge biomass over the course of the experiment
MN	M_Mg_umol	The mass of Mg in midge biomass over the course of the experiment
MO	M_Mn_umol	The mass of Mn in midge biomass over the course of the experiment
MP	M_Na_umol	The mass of Na in midge biomass over the course of the experiment
MQ	M_P_umol	The mass of P in midge biomass over the course of the experiment
MR	M_S_umol	The mass of S in midge biomass over the course of the experiment
MS	M_Si_umol	The mass of Si in midge biomass over the course of the experiment
MT	M_Zn_umol	The mass of Zn in midge biomass over the course of the experiment
MU	M_As_umol	The mass of As in midge biomass over the course of the experiment
MV	M_B_umol	The mass of B in midge biomass over the course of the experiment
MW	M_Cd_umol	The mass of Cd in midge biomass over the course of the experiment
MX	M_Co_umol	The mass of Co in midge biomass over the course of the experiment
MY	M_Cr_umol	The mass of Cr in midge biomass over the course of the experiment
MZ	M_Cu_umol	The mass of Cu in midge biomass over the course of the experiment
NA	M_Hg_umol	The mass of Hg in midge biomass over the course of the experiment
NB	M_Mo_umol	The mass of Mo in midge biomass over the course of the experiment
NC	M_Ni_umol	The mass of Ni in midge biomass over the course of the experiment
ND	M_Pb_umol	The mass of Pb in midge biomass over the course of the experiment
NE	M_Sr_umol	The mass of Sr in midge biomass over the course of the experiment
NF	A_Al_umol	The mass of Al in Azolla biomass over the course of the experiment
NG	A_Ca_umol	The mass of Ca in Azolla biomass over the course of the experiment
NH	A_Fe_umol	The mass of Fe in Azolla biomass over the course of the experiment
NI	A_K_umol	The mass of K in Azolla biomass over the course of the experiment
NJ	A_Mg_umol	The mass of Mg in Azolla biomass over the course of the experiment
NK	A_Mn_umol	The mass of Mn in Azolla biomass over the course of the experiment
NL	A_Na_umol	The mass of Na in Azolla biomass over the course of the experiment
NM	A_P_umol	The mass of P in Azolla biomass over the course of the experiment
NN	A_S_umol	The mass of S in Azolla biomass over the course of the experiment
NO	A_Si_umol	The mass of Si in Azolla biomass over the course of the experiment
NP	A_Zn_umol	The mass of Zn in Azolla biomass over the course of the experiment
NQ	A_As_umol	The mass of As in Azolla biomass over the course of the experiment
NR	A_B_umol	The mass of B in Azolla biomass over the course of the experiment
NS	A_Cd_umol	The mass of Cd in Azolla biomass over the course of the experiment
NT	A_Co_umol	The mass of Co in Azolla biomass over the course of the experiment
NU	A_Cr_umol	The mass of Cr in Azolla biomass over the course of the experiment
NV	A_Cu_umol	The mass of Cu in Azolla biomass over the course of the experiment
NW	A_Hg_umol	The mass of Hg in Azolla biomass over the course of the experiment
NX	A_Mo_umol	The mass of Mo in Azolla biomass over the course of the experiment
NY	A_Ni_umol	The mass of Ni in Azolla biomass over the course of the experiment
NZ	A_Pb_umol	The mass of Pb in Azolla biomass over the course of the experiment
OA	A_Sr_umol	The mass of Sr in Azolla biomass over the course of the experiment
OB	Day2	Adjusted experimental day to format boxplots correctly in R

## Sheet: Data
Treatment	Replicate	Name	Name2	Compartment	Day	Date	W_OmgL	W_pH	W_Temp_C	W_NO3_uM	W_NH4_uM	W_PO4_uM	W_DOC_uM	W_TNb_uM	WRONG_W_TN_uM	W_Al_uM	W_Ca_uM	W_Fe_uM	W_K_uM	W_Mg_uM	W_Mn_uM	W_Na_uM	W_P_uM	W_S_uM	W_Si_uM	W_Zn_uM	W_As_uM	W_B_uM	W_Cd_uM	W_Co_uM	W_Cr_uM	W_Cu_uM	W_Hg_uM	W_Mo_uM	W_Ni_uM	W_Pb_uM	W_Sr_uM	W_vol_L	Sludge_dw_g	Sludge_dw_gL	Sludge_dw_38L	Sludge_perc	S_C_mmolg	S_N_mmolg	S_C_mmol	S_N_mmol	S_Al_umol_g	S_Ca_umol_g	S_Fe_umol_g
ef	a	efa	start	2	-1	2022-03-29				1.918	212.899	13.162		453.123	667.94	2.34989	1050.9	5.49866	550.384	181.037	1.02657	2598.96	19.0798	598.69	244.713	0.820975	0.0668313	4.7123	0.00278089	0.00578144	-0.0276731	0.101747	0.0139439	0.0205232	0.0996933	-0.00791023	1.57727	46.2
ef	b	efb	start	2	-1	2022-03-29				1.669	188.801	7.283		409.176	599.646	1.76056	1057.14	1.78335	552.174	181.571	0.8664	2602	16.4482	598.379	244.037	0.632931	0.00349706	4.61425	0.00334757	-0.00116749	-0.0255192	0.0777498	-0.00132011	0.0124036	0.0813256	0.00353137	1.64118	46.2
ef	c	efc	start	2	-1	2022-03-29				2.019	213.129	10.714		453.72	668.868	1.64937	1050.9	4.02686	549.872	180.995	0.97743	2601.13	17.3749	602.12	243.752	0.828619	0.00287774	4.76596	0.00684815	-0.00170711	0.000759615	0.149095	0.000578793	0.0112153	0.105418	0.0181853	1.6583	46.2
ef	d	efd	start	2	-1	2022-03-29				1.513	211.076	9.897		449.101	661.69	1.84952	1063.87	2.76813	555.754	182.641	0.921005	2625.92	16.6355	595.884	246.636	0.687968	0.0285771	4.74283	0.00304955	0.0155812	-0.00891154	0.113816	-0.00449374	-0.00362935	0.0700119	0.0215685	1.63775	46.2
ef	e	efe	start	2	-1	2022-03-29				1.836	204.041	8.501		436.986	642.863	1.80504	1086.08	2.5479	568.286	186.796	0.913724	2685.08	16.2706	585.282	251.05	0.604648	0.0443673	4.6938	0.00348901	-0.021534	-0.0142712	0.0942093	0.000142081	0.0276214	0.0856705	0.0155936	1.69254	46.2
ef	f	eff	start	2	-1	2022-03-29				1.386	194.082	7.944		418.198	613.666	2.03855	1067.37	2.10206	558.312	183.793	0.895522	2639.84	16.7033	609.916	247.027	0.59471	0.0963828	4.53654	-0.00276488	0.00948244	-0.00857115	0.0669866	0.000346976	0.00697415	0.0886352	0.0467037	1.71993	46.2
sl	a	sla	start	1	-1	2022-03-29				5.047	181.344	4.629		401.814	588.205	2.37213	1083.58	2.23277	588.235	194.57	0.902803	2689	65.3213	605.55	249.27	0.164348	0.060024	4.6827	0.000402989	-0.00649584	-0.0186558	0.0423918	-0.00104442	0.00371899	0.0759073	0.0105212	1.73933	3.8	7.1131	3.55655	13.5149		32.1982	5.30335	435.155	71.6743	87.2094	271.547	39.3546
sl	b	slb	start	1	-1	2022-03-29				4.485	193.329	48.464		422.432	620.246	2.63158	1066.12	2.11459	581.841	189.51	0.900983	2650.28	65.4181	617.711	246.031	0.240789	0.0793914	4.69288	-0.00247754	-0.0066859	-0.0281346	0.0330448	-0.00434618	0.00812695	0.0750383	-0.00627413	1.73248	3.8	7.2	3.6	13.68		32.2148	5.29622	440.699	72.4522	89.5895	265.249	39.4315
sl	c	slc	start	1	-1	2022-03-29				2.655	208.307	82.309		446.164	657.126	2.10156	1063.12	2.05372	587.468	193.747	0.911904	2660.72	82.1117	613.346	246.137	0.168934	0.0299519	4.71693	0.000840673	-0.00208043	-0.00143269	0.00958773	-0.00425644	0.00889931	0.0608622	0.00928089	1.73362	3.8	7.1631	3.58155	13.6099		31.5154	5.28908	428.921	71.9838	89.456	255.752	39.9295
sl	d	sld	start	1	-1	2022-03-29				4.455	213.412	71.767		458.628	676.495	2.10526	1068.86	2.06983	591.56	195.886	0.899163	2665.51	84.8886	617.399	246.743	0.194924	0.0910838	4.48751	0.00192243	0.00791447	-0.054	0.0370889	0.000110175	0.00482593	0.0674902	0.014971	1.66857	3.8	7.1558	3.5779	13.596		32.806	5.43897	446.031	73.9484	88.0174	257.49	39.7277
sl	e	sle	start	1	-1	2022-03-29				2.458	161.191	58.563		360.764	524.413	2.38325	1088.57	2.02149	600	196.545	0.921005	2714.22	75.6216	612.099	251.299	0.152117	0.0539242	4.62997	0.00162174	-0.00374512	-0.0585577	0.00659795	-0.00082706	0.00567334	0.0661782	0.0275965	1.77129	3.8	7.24	3.62	13.756		31.7402	5.06781	436.618	69.7128	85.9114	254.235	38.7797
sl	f	slf	start	1	-1	2022-03-29				3.447	230.176	137.389		487.068	720.691	2.05337	1080.34	2.62847	619.949	210.037	0.931926	2677.69	146.69	623.012	249.413	0.486929	0.0688601	4.63182	0.000163687	0.00143051	-0.04525	0.00461054	-0.00313027	0.0195956	0.0678821	0.0136197	1.79069	3.8	7.3219	3.66095	13.9116		32.6395	5.36759	454.068	74.6719	90.0208	270.603	40.8311
la	a	laa	start	1	0	2022-03-29
la	b	lab	start	1	0	2022-03-29
la	c	lac	start	1	0	2022-03-29
az	a	aza	start	2	0	2022-03-29
az	b	azb	start	2	0	2022-03-29
az	c	azc	start	2	0	2022-03-29
az	d	azd	start	2	0	2022-03-29
CC	a	CCa	CCa1	1	0	2022-03-30	7.98	7.91	19.9	12.948	162.751	25.712	997.502	290.361	466.06	1.86434	1055.64	2.76992	558.056	185.932	0.917364	2619.83	32.8382	601.809	247.633	0.991439	0.025654	4.6827	-0.00329864	-0.00190565	-0.0124942	0.0947443	-0.00360536	0.0171461	0.0811723	0.0220174	1.74846	25
CC	b	CCb	CCb1	1	0	2022-03-30	8.35	7.69	20.3	12.416	170.048	27.09	974.188	291.004	473.468	2.27947	1075.6	2.99194	570.588	189.017	0.98107	2662.46	33.8069	602.432	250.694	0.804923	0.062213	4.62257	-0.000789965	-0.000227388	-0.0557692	0.0307946	-0.00397428	0.00452053	0.082808	-0.00430261	1.76215	25
CC	c	CCc	CCc1	1	0	2022-03-30	8.35	7.71	20.4	14.131	170.369	27.111	985.012	300.142	484.642	1.76798	1065.87	2.58013	562.404	187.947	0.902803	2647.24	33.258	598.067	249.199	0.852316	0.0227576	4.57724	-0.00217063	-0.00215171	-0.0545769	0.0973721	0.000829054	0.00780801	0.103203	0.0233156	1.74161	25
CC	d	CCd	CCd1	1	0	2022-03-30	8.34	7.76	20.1	12.249	171.684	26.892	980.849	294.074	478.007	1.71238	1071.11	3.04208	567.008	188.852	0.957408	2661.16	33.1288	611.787	249.626	1.00596	0.105352	4.44866	0.00120185	0.0164348	0.0219038	0.0662156	-0.00237848	0.0174276	0.104192	0.0365589	1.78384	25
CP	a	CPa	CPa1	1	0	2022-03-30	8.46	7.81	20.1	13.16	146.8	25.915	980.017	291.646	451.606	1.9533	1056.89	2.79678	558.056	187.001	0.917364	2630.27	33.5809	592.142	246.6	0.908118	0.123665	4.45976	-0.00111022	0.000526048	-0.0603654	0.0235405	-0.00120146	-0.001059	0.0973079	0.0438272	1.72449	25
CP	b	CPb	CPb1	1	0	2022-03-30	8.4	7.82	20.6	14.589	178.51	28.136	938.385	288.291	481.39	11.8829	1085.08	3.33035	578.517	191.032	0.98289	2700.3	33.484	603.679	252.332	0.785048	0.0907768	4.62535	-0.0010435	-0.0108128	-0.0660769	-0.0176554	-0.00121392	0.00635293	0.121401	0.0233687	1.79753	25
CP	c	CPc	CPc1	1	0	2022-03-30	8.29	7.69	20.2	12.907	180.333	27.388	945.878	289.433	482.673	1.68273	1028.69	2.86303	544.757	181.983	0.935566	2560.68	33.3226	590.895	240.121	0.783519	0.0573011	4.27752	0.000894049	-0.0169116	-0.0648462	0.0183792	-0.00263622	0.00593183	0.0905435	0.0299083	1.75188	25
CP	d	CPd	CPd1	1	0	2022-03-30	8.33	7.81	20.6	13.41	179.286	25.168	930.891	284.007	476.703	1.4937	1050.65	3.17637	559.079	184.903	0.955588	2619.83	31.721	602.12	245.283	1.01055	0.055032	4.35338	0.00075616	-0.0032598	-0.0195385	0.0634146	-0.00122588	0.0206483	0.0989095	0.0233687	1.82036	25
MC	a	MCa	MCa1	1	0	2022-03-30	8.55	7.79	20.1	13.261	170.93	27.254	945.046	279.509	463.7	1.57153	1057.63	2.98478	559.847	186.837	0.955588	2628.97	33.6132	589.959	247.063	1.05947	0.0389349	4.46438	0.00338315	-0.00147633	-0.0320385	0.0972935	-0.00470562	0.00374088	0.122508	0.0155936	1.82493	25
MC	b	MCb	MCb1	1	0	2022-03-30	8.38	7.71	20.3	13.239	154.888	25.262	982.515	284.864	452.991	1.70867	1080.59	3.51835	575.448	189.387	0.984711	2688.13	32.2893	603.056	251.121	0.832442	0.0590897	4.36355	-0.00348101	0.021534	-0.0576154	0.0482769	-0.00116307	0.025985	0.0985006	0.0158736	1.73476	25
MC	c	MCc	MCc1	1	0	2022-03-30	8.31	7.69	20.8	12.926	172.064	25.992	948.376	280.651	465.641	2.33506	1065.37	2.81468	562.66	187.618	0.935566	2642.89	31.9664	578.11	248.914	0.835499	0.0699947	4.44218	0.000269549	0.00624639	-0.0641346	0.0849095	-0.00491999	0.0118512	0.105009	0.0295125	1.85688	25
MC	d	MCd	MCd1	1	0	2022-03-30	8.35	7.78	20.3	13.205	176.565	24.458	925.895	283.507	473.277	2.44626	1061.13	3.2068	561.125	186.179	0.971969	2631.58	31.5015	608.98	247.027	1.04953	0.0489722	4.25809	8.89601e-07	-0.013085	-0.0632308	0.0418568	-0.00107533	0.00714196	0.0934912	0.013055	1.78726	25
MP	a	MPa	MPa1	1	0	2022-03-30	8.45	7.74	20.2	16.352	172.074	27.051	906.744	280.366	468.792	1.79021	1007.49	2.71083	532.992	177.993	0.926465	2507.18	32.215	581.54	236.881	0.91194	0.0136679	4.83626	0.000765056	0.0312914	0.0379615	0.0544296	0.0134404	0.0056723	0.0949736	0.0665541	1.44602	25
MP	b	MPb	MPb1	1	0	2022-03-30	8.4	7.82	20.8	13.614	157.149	28.26	992.506	302.926	473.689	2.27947	1039.17	2.58371	550.128	183.752	0.917364	2592.43	33.5163	590.895	242.898	0.84773	-0.0194741	5.14339	-0.000759719	0.00858137	0.0268654	0.0800629	0.00503515	-0.00485929	0.106918	0.0513996	1.45857	25
MP	c	MPc	MPc1	1	0	2022-03-30	8.35	7.74	20.2	13.082	146.998	25.75	967.527	285.72	445.8	1.93106	1075.6	3.16741	574.169	190.128	0.966509	2680.73	35.1308	598.379	251.015	1.10992	0.00876001	5.04903	0.00207811	-0.00504836	0.0390385	0.064343	0.00198016	0.0129456	0.0984324	0.0364286	1.50879	25
MP	d	MPd	MPd1	1	0	2022-03-30	8.37	7.78	20.5	16.866	155.973	25.124	945.046	279.937	452.776	1.64937	1059.38	2.59087	559.335	187.042	0.933746	2631.58	32.9674	598.69	247.882	1.05947	-0.0204485	5.12858	0.00119295	-0.00454437	0.0303654	0.094823	-0.000238297	0.0140609	0.0904924	0.0202268	1.5396	25
CC	a	CCa	CCa1	1	2	2022-04-01	8.45	7.35	19.3	115.177	88.96	73.386				4.37732	1073.6	3.03491	596.931	198.313	0.509647	2668.55	79.6254	624.571	248.309	1.00749	0.018393	4.7049	0.00366071	-0.00589852	0.00571731	0.134823	0.00095917	0.00947259	0.109678	0.0372683	1.45629	25
CC	b	CCb	CCb1	1	2	2022-04-01	8.31	7.7	20.2	106.595	101.72	82.404				2.50185	1098.55	3.06893	613.299	205.142	0.424099	2740.76	85.2115	624.259	254.361	0.754472	-0.0636279	5.10823	-0.00118495	0.00979976	-0.00447885	0.101574	0.00458946	0.0108922	0.0952803	0.00596042	1.55672	25
CC	c	CCc	CCc1	1	2	2022-04-01	8.36	7.68	20	112.268	90.569	96.959				2.60934	1090.57	2.86482	607.673	204.237	0.424099	2703.35	89.0862	613.658	251.655	0.953983	-0.020355	5	0.00193399	0.0125963	0.0203654	0.152699	-0.000526447	0.0134876	0.093849	0.0462403	1.56129	25
CC	d	CCd	CCd1	1	2	2022-04-01	8.36	7.59	20.2	108.972	67.289	70.676				1.93477	1077.59	3.1137	597.954	198.643	0.440481	2685.52	76.0413	626.442	249.875	0.946338	-0.0612653	4.88992	0.0030371	-0.00970304	0.000205769	0.136428	0.000343985	0.00694601	0.0997955	0.0388176	1.55444	25
CP	a	CPa	CPa1	1	2	2022-04-01	8.51	7.7	20	104.839	58.485	72.22				0.952557	1062.62	2.67323	558.056	196.627	0.369494	2634.62	71.1656	613.346	242.079	0.801865	0.0540176	4.85939	0.00387688	0.0206686	0.00811346	0.0855232	0.000998056	0.00767146	0.0899642	0.0251351	1.49053	25
CP	b	CPb	CPb1	1	2	2022-04-01	8.37	7.65	20.5	110.531	60.853	63.82				1.06375	1084.33	2.9991	572.634	201.399	0.365854	2703.78	70.2293	627.378	248.273	0.829384	-0.043393	4.65032	-0.000695668	0.0119854	0.00173077	0.106814	0.00103744	0.00506775	0.0868802	0.0502896	1.49738	25
CP	c	CPc	CPc1	1	2	2022-04-01	8.13	7.68	20.3	99.646	71.159	79.239				0.963677	1105.29	2.98299	582.097	205.183	0.271205	2750.76	69.0991	602.744	251.905	0.852316	-0.0164442	4.59112	0.00319633	0.007458	0.0189192	0.114036	0.00217409	0.000382531	0.0736923	0.021583	1.46542	25
CP	d	CPd	CPd1	1	2	2022-04-01	8.54	7.61	19.3	103.987	50.434	69.195				0.808006	1080.34	2.93107	565.985	197.779	0.418639	2686.82	61.4466	614.593	247.561	0.924935	-0.0293246	5.03885	-0.00190908	0.0130884	0.0131788	0.121951	-0.00222743	0.00236502	0.100324	0.05	1.58525	25
MC	a	MCa	MCa1	1	2	2022-04-01	8.48	7.39	19.9	110.088	92.29	59.703				1.44181	1084.33	3.08147	604.348	204.278	0.555151	2702.91	89.958	619.582	250.872	0.946338	0.0650027	5.02313	-0.000124544	0.00985576	0.0279423	0.215106	-0.00208236	0.01059	0.122576	0.0428861	1.53161	25
MC	b	MCb	MCb1	1	2	2022-04-01	8.34	7.54	20.4	104.379	103.512	80.623				1.48258	1115.52	3.16562	624.297	209.79	0.422279	2782.51	88.5696	615.217	257.85	0.849259	-0.0355179	4.70675	0.000368295	0.0091719	0.0388077	0.101023	-0.000295129	0.00865437	0.0896746	0.0443678	1.49167	25
MC	c	MCc	MCc1	1	2	2022-04-01	8.31	7.71	20.6	150.189	113.336	74.713				1.45293	1069.11	3.01522	596.675	201.563	0.442301	2668.12	89.4414	626.13	247.49	1.04495	-0.109704	4.56152	0.00111289	-0.00688444	0.0376346	0.105193	-0.00035595	0.00237961	0.102266	0.0293292	1.45857	25
MC	d	MCd	MCd1	1	2	2022-04-01	8.41	7.57	19.7	139.731	112.906	74.862				2.56857	1088.32	3.05103	603.836	202.921	0.425919	2718.14	79.8838	608.98	252.367	0.840086	-0.0186199	4.7271	-0.00266257	-0.0177329	0.0326154	0.136129	-0.00107433	0.0061872	0.0855853	0.0188079	1.48026	25
MP	a	MPa	MPa1	1	2	2022-04-01	8.36	7.66	20.1	116.65	53.237	75.549				3.20608	1098.05	2.92927	579.795	207.034	0.289407	2735.54	80.9493	623.012	251.477	0.858431	-0.0686999	4.81314	0.000566676	0.00999321	0.00169423	0.126231	0.000390847	0.000415885	0.0825013	0.0411438	1.5202	25
MP	b	MPb	MPb1	1	2	2022-04-01	8.4	7.68	20.7	107.705	59.849	73.542				0.930319	1107.04	2.58192	583.632	208.227	0.316709	2743.37	78.7213	609.292	253.186	0.918055	-0.0097464	5.07123	-0.00194645	0.00969455	0.00334038	0.13967	0.00100603	0.012487	0.0901346	0.0275193	1.55786	25
MP	c	MPc	MPc1	1	2	2022-04-01	8.39	7.61	19.9	355.443	85.576	67.086				2.25352	1075.35	3.1692	571.355	203.25	0.32217	2675.08	83.2741	620.518	246.814	0.953983	0.0187667	4.83904	9.78561e-06	0.00476667	0.0246731	0.0968843	0.000751284	0.0107984	0.0973931	0.0576737	1.57156	25
MP	d	MPd	MPd1	1	2	2022-04-01	8.43	7.57	19.4	366.077	81.266	65.396				5.56709	1095.06	2.70546	573.402	204.237	0.32399	2718.14	72.4249	613.658	249.875	0.897416	-0.0594768	4.75671	0.0060306	0.0206007	0.0114808	0.127742	-0.000343487	0.00580988	0.100187	0.0392712	1.54531	25
CC	a	CCa	CCa1	1	5	2022-04-04	8.62	6.74	20.3	114.6	8.404	122.232				1.29726	1075.1	2.58371	619.949	211.23	0.0637059	2665.94	136.293	626.13	242.898	1.13973	-0.00373465	4.84921	-0.00178899	-0.000548108	-0.0318654	0.190559	4.38706e-05	-0.00173442	0.0776112	0.0470801	1.5339	25
CC	b	CCb	CCb1	1	5	2022-04-04	8.54	7.6	20.8	212.359	9.515	135.417				1.56783	1061.13	2.90242	610.23	210.284	0.0509647	2633.32	139.005	620.829	239.872	0.846965	0.00765884	4.66142	0.00237079	-0.00582386	0.0112462	0.0855232	0.00229024	0.00771107	0.0836258	0.0635618	1.48368	25
CC	c	CCc	CCc1	1	5	2022-04-04	8.48	7.62	20.6	225.031	11.247	109.951				1.4381	1085.33	2.66428	621.483	213.821	0.0418639	2688.13	135.938	629.872	247.811	0.850787	-0.00250667	4.79001	0.00068944	-0.0275242	0.0321346	0.142014	0.00240889	0.0051626	0.0803374	0.0563224	1.55216	25
CC	d	CCd	CCd1	1	5	2022-04-04	8.53	7.34	20.6	126.457	5.708	122.103				1.0934	1102.05	2.65533	629.668	213.081	0.0382235	2734.23	118.34	597.131	249.555	0.820975	-0.0222771	4.70768	0.00163598	-0.00699983	0.0360385	0.0928875	-0.00110773	-0.000882843	0.0884819	0.0172587	1.53618	25
CP	a	CPa	CPa1	1	5	2022-04-04	8.62	7.58	20.3	349.902	12.915	81.251				0.296516	1080.84	2.24709	515.601	211.6	0.0291227	2673.34	104.973	623.012	224.849	0.618407	-0.0438601	4.65587	0.00171871	-0.00970304	0.02025	0.127411	0.00137096	0.0186783	0.0764696	0.0246815	1.5533	25
CP	b	CPb	CPb1	1	5	2022-04-04	8.69	7.73	20.9	47.666	3.575	73.655				0.73017	1073.6	2.18263	522.251	209.667	0.0236622	2659.85	98.9022	604.615	219.972	0.694083	-0.060638	4.87512	0.00182635	0.0107551	-0.000780769	0.138678	0.00109278	0.0076329	0.0764696	0.00996139	1.57042	25
CP	c	CPc	CPc1	1	5	2022-04-04	8.44	7.56	20.8	113.797	7.089	85.841				1.53447	1081.84	2.18621	521.228	211.312	0.021842	2680.3	95.4149	590.271	222.962	0.64669	-0.00634677	4.24607	0.00435371	0.00200577	-0.00514038	0.0873485	-0.00110524	-0.00318532	0.0707276	0.0268098	1.44259	25
CP	d	CPd	CPd1	1	5	2022-04-04	8.59	7.23	20.1	134.182	6.69	80.171				1.75686	1120.26	2.28648	548.082	214.932	0.0200218	2779.9	89.6997	617.399	241.367	0.881364	0.0236519	4.52729	0.00146784	0.0248939	0.00922885	0.0995594	0.000171494	0.0117469	0.0946669	0.0336535	1.54987	25
MC	a	MCa	MCa1	1	5	2022-04-04	8.55	6.96	20.4	206.734	11.796	117.18				1.33803	1064.12	2.53178	611.765	213.821	0.116491	2634.19	144.01	609.604	242.435	0.863782	-0.0177389	4.50601	-0.000726804	-0.00987612	-0.0123635	0.182376	-0.00102398	0.0151657	0.103118	0.0266844	1.48254	25
MC	b	MCb	MCb1	1	5	2022-04-04	8.35	7.52	20.7	229.716	16.498	114.772				1.23425	1042.42	2.61415	599.488	209.009	0.0418639	2575.03	146.981	611.787	235.671	0.745299	-0.0117912	4.59852	0.00365003	0.0283048	0.0238846	0.0765696	0.00143676	0.00349072	0.0798262	0.0594112	1.4871	25
MC	c	MCc	MCc1	1	5	2022-04-04	8.48	7.63	20.8	222.783	12.721	106.874				0.95997	1079.84	2.59266	617.391	215.549	0.0564252	2662.46	139.07	601.809	244.179	0.898181	0.0117192	4.77891	0.00205676	-0.000268115	0.0256346	0.171518	0.000599232	0.00484886	0.100733	0.0486969	1.52705	25
MC	d	MCd	MCd1	1	5	2022-04-04	8.46	7.25	20.5	214.286	15.056	104.877				1.08599	1083.83	2.66786	619.949	215.919	0.0582454	2674.64	140.491	600.561	247.597	0.798808	-0.00398692	4.68918	0.00146695	-0.00367046	0.0130269	0.15476	-0.000277681	0.0197624	0.0814278	0.026361	1.53047	25
MP	a	MPa	MPa1	1	5	2022-04-04	8.48	7.44	20.6	111.174	8.019	86.84				0.303929	1079.84	2.34199	517.136	212.546	0.0309428	2651.59	107.394	604.927	226.379	0.781991	0.0106487	4.62257	0.0059968	0.000464958	0.00813654	0.157671	-0.000249763	0.00121117	0.0717158	0.0286824	1.4871	25
MP	b	MPb	MPb1	1	5	2022-04-04	8.49	7.67	20.9	110.547	11.091	102.848				0.467013	1111.28	2.3402	536.061	221.349	0.0345832	2732.49	117.146	619.582	233.001	0.682617	-0.0101548	4.93802	0.00156392	0.00402002	0.00903462	0.142754	4.13779e-05	-0.0047561	0.0857897	0.0157722	1.60123	25
MP	c	MPc	MPc1	1	5	2022-04-04	8.45	7.6	20.5	118.382	9.795	91.182				1.38621	1088.07	2.40645	528.133	216.002	0.0291227	2685.52	107.233	605.55	235.208	0.763645	-0.0409637	4.79556	0.00222133	0.030375	0.000640385	0.0987254	0.0010848	0.00848343	0.078838	0.0467568	1.56814	25
MP	d	MPd	MPd1	1	5	2022-04-04	8.55	7.12	20.2	120.722	10.897	93.735				0.429948	1101.05	2.36705	526.854	215.22	0.0400437	2695.95	101.614	587.153	233.393	0.704785	0.0229578	4.6901	0.00288853	-0.00378585	0.0217115	0.144689	-0.00110374	0.00395351	0.106952	0.0496622	1.56243	25
CC	a	CCa	CCa1	1	8	2022-04-07	8.33	7.1	21.4	187.018	6.018	119.25				0.782061	1043.66	2.01432	608.184	214.315	0.0273025	2585.04	155.99	610.851	222.891	0.710136	0.0110892	4.78261	0.00514723	-0.013606	-0.00893077	0.147616	0.000799641	0.0122055	0.0805418	0.0588803	1.50536	25
CC	b	CCb	CCb1	1	8	2022-04-07	8.01	7.17	22.8	174.77	6.034	113.245				0.581913	1060.63	2.46553	618.67	217.688	0.032763	2640.28	149.855	611.787	223.959	0.586302	0.00797384	4.75856	0.00439996	-0.00141184	0.022	0.105995	0.000422254	0.00717636	0.087221	0.023388	1.52134	25
CC	c	CCc	CCc1	1	8	2022-04-07	8.12	7.45	22.5	202.336	6.68	124.035				2.80949	1076.85	2.23814	618.414	217.359	0.0200218	2629.4	156.087	607.421	234.496	0.753707	-0.0333823	4.80666	-0.00278623	0.00566095	0.0159	0.0862313	0.000752281	0.00579008	0.0705231	0.0152558	1.56471	25
CC	d	CCd	CCd1	1	8	2022-04-07	8.25	7.47	21.7	243.665	5.717	114.194				0.648629	1053.39	2.76813	609.207	212.711	0.0254823	2590.69	149.758	609.292	222.143	0.765174	0.0331153	4.605	-0.00155235	5.43017e-05	0.156288	0.10181	4.93544e-05	0.0139254	0.111995	0.0370753	1.51335	25
CP	a	CPa	CPa1	1	8	2022-04-07	8.29	7.56	21.4	71.041	4.786	85.742				0	1047.16	1.62578	431.458	210.284	0.00910084	2576.34	101.13	583.723	188.644	0.58248	-0.00332621	4.53099	0.00159772	0.0208383	-0.00847885	0.163808	0.00219303	0.001601	0.0743227	0.019194	1.4814	25
CP	b	CPb	CPb1	1	8	2022-04-07	8.09	7.61	22.7	65.294	5.571	95.163				0	1061.63	1.73321	455.243	213.863	0.010921	2606.35	107.814	591.207	184.407	0.607705	0.0170982	4.77706	0.00218575	0.00684202	-0.00888462	0.1893	-0.000442196	0.00721284	0.0694837	0.068195	1.53732	25
CP	c	CPc	CPc1	1	8	2022-04-07	8.04	7.41	22.3	67.856	4.963	52.102				0	1064.37	1.8299	450.639	212.834	0.010921	2605.48	104.585	598.69	188.501	0.631402	-0.012201	4.45236	0.00035673	0.00891227	0.0406154	0.114618	-0.000113166	0.0134668	0.0804055	0.0128041	1.49281	25
CP	d	CPd	CPd1	1	8	2022-04-07	8.24	7.38	21.6	121.024	6.475	58.132				0.922906	1074.35	2.59624	475.959	215.755	0.0273025	2617.66	108.976	592.454	211.107	1.05488	-0.0206086	4.39685	0.00420069	-0.0106906	0.00429038	0.140378	0.000861957	0.0155097	0.0697052	0.0450145	1.47113	25
MC	a	MCa	MCa1	1	8	2022-04-07	8.19	7.11	21.9	389.74	16.137	65.953				0.189029	1046.91	1.85855	601.79	211.806	0.0345832	2565.9	145.399	600.249	226.059	0.749121	-0.0314602	4.72433	0.00173917	0.00137282	-0.0100731	0.194178	0.00186001	0.000956848	0.0924348	0.0361728	1.50651	25
MC	b	MCb	MCb1	1	8	2022-04-07	7.97	7.36	22.3	417.578	29.937	64.455				1.13417	1065.12	1.9427	613.555	217.441	0.0309428	2635.49	139.619	589.336	226.415	0.678031	0.0127576	4.56429	0.00429588	0.019328	0.0171615	0.0642172	-0.000697443	-0.00031478	0.0733345	0.00454054	1.43689	25
MC	c	MCc	MCc1	1	8	2022-04-07	7.97	7.54	22.5	148.732	16.245	98.543				0.637509	1045.16	2.03044	590.537	204.484	0.032763	2556.76	119.923	602.432	226.7	0.635988	0.00205686	4.65865	-0.000726804	0.017139	-0.00426538	0.090181	0.00147764	0.0209714	0.0878003	0.0204826	1.48824	25
MC	d	MCd	MCd1	1	8	2022-04-07	8.18	7.35	21.5	172.192	15.599	57.643				0.685693	1075.1	2.28469	612.276	218.511	0.043684	2616.35	151.727	598.379	235.422	0.826326	-0.0303257	4.71415	0.00191531	0.0083404	-0.000378846	0.119308	-0.00165412	0.00992078	0.0912251	0.0308784	1.47797	25
MP	a	MPa	MPa1	1	8	2022-04-07	8.02	7.53	22	45.043	12.737	58.806				0	1060.13	2.00716	436.061	213.78	0.0291227	2581.56	98.2887	585.906	197.935	0.668094	0.00948478	4.3839	-0.00313406	-0.00392839	0.000226923	0.109788	-0.000211376	0.0116531	0.0729767	0.0207432	1.41634	25
MP	b	MPb	MPb1	1	8	2022-04-07	7.98	7.61	22.4	105.962	13.308	64.916				0	1070.36	2.02686	449.361	217.688	0.021842	2601.13	108.298	582.788	200.142	0.495337	-0.0617726	4.41813	-0.000506183	-0.0150789	0.0607885	0.0735169	0.000528441	0.00271837	0.0688022	0.0240347	1.46085	25
MP	c	MPc	MPc1	1	8	2022-04-07	7.91	7.45	22.6	107.292	12.684	58.84				0.400297	1051.65	2.13608	446.036	206.458	0.0254823	2563.29	78.5599	583.411	209.434	0.789635	0.0441938	4.45976	0.000883373	-0.00887663	-0.0142135	0.0904485	0.00135849	-0.00348447	0.0798944	0.0331371	1.46884	25
MP	d	MPd	MPd1	1	8	2022-04-07	7.99	7.21	21.5	49.509	13.184	79.875				0	1052.15	2.02686	441.688	213.945	0.0291227	2564.16	101.97	579.669	201.46	0.6207	-0.0252936	4.48844	-0.000232186	-0.0151536	0.0200577	0.0839496	-0.001694	0.0143215	0.0844607	0.0286824	1.52134	25
CC	a	CCa	CCa1	1	12	2022-04-11	8.61	7.08	22.3	115.116	4.151	79.056	963.364	187.553	306.82	9.4811	1024.45	1.33393	616.624	218.017	0.00910084	2611.57	137.423	600.561	178.818	0.614585	-0.038708	4.83164	-0.000575572	-0.00183438	0.00967115	0.150118	0.0014906	-0.00513654	0.078838	0.00576737	1.47341	25
CC	b	CCb	CCb1	1	12	2022-04-11	8.57	7.66	23.2	87.178	3.366	120.076	895.92	159.638	250.182	0.667161	995.259	1.06535	605.371	212.752	0.00910084	2571.12	130.675	608.669	168.85	0.475462	-0.0403097	4.73265	0.00284494	0.00338028	0.00742692	0.0990087	-0.000633132	0.00801855	0.0437553	0.0302992	1.41064	25
CC	c	CCc	CCc1	1	12	2022-04-11	8.45	7.66	22.8	126.439	6.454	130.041	981.682	192.765	325.658	0.463306	1053.14	1.56132	610.997	215.549	0.010921	2604.18	148.176	614.593	201.139	0.695612	-0.0460625	4.73543	0.00309581	-0.0113626	-0.000446154	0.129772	0.000574306	-0.0050615	0.0796388	0.0218388	1.48482	25
CC	d	CCd	CCd1	1	12	2022-04-11	8.62	7.5	22.3	93.817	3.791	79.801	920.899	171.418	269.026	0.00370645	1021.96	1.28917	614.834	216.495	0.0054605	2614.62	132.063	600.873	173.727	0.562605	-0.0397758	4.43108	-3.38048e-05	-0.00865943	0.0205769	0.073926	0.00135401	-0.00620596	0.0780371	0.0069305	1.40607	25
CP	a	CPa	CPa1	1	12	2022-04-11	8.54	7.49	22.6	4.364	4.931	81.705	938.385	81.3896	90.6846	11.338	1034.43	1.24261	374.425	213.04	0.0163815	2555.46	104.876	570.315	121.289	0.661978	-0.0992525	4.42183	0.00325772	0.0162074	0.00337115	0.112085	0.00265317	-0.00097561	0.0590901	0.0109942	1.47569	25
CP	b	CPb	CPb1	1	12	2022-04-11	8.35	7.81	23.4	11.954	5.679	92.428	1018.32	94.7404	112.373	0	1011.73	1.09937	378.772	209.173	0.0054605	2506.74	107.201	563.767	103.346	0.586302	-0.0057181	4.42646	0.00351214	0.00697777	0.0101385	0.107884	0.00133207	0.0168751	0.0470097	0.0623069	1.43118	25
CP	c	CPc	CPc1	1	12	2022-04-11	8.4	7.71	22.9	4.708	3.371	86.925	934.221	81.5324	89.6114	0	1047.9	1.18174	387.724	214.397	0.0054605	2579.82	102.971	568.132	125.418	0.77664	-0.0206353	4.47549	0.00349969	0.00362803	-0.0137558	0.0899292	0.000537415	0.00311028	0.0450162	0.0339141	1.47455	25
CP	d	CPd	CPd1	1	12	2022-04-11	8.48	7.33	22.3	31.123	3.425	48.252	969.192	108.734	143.282	0	1046.16	1.35721	423.529	218.429	0.00910084	2579.38	110.914	559.089	157.707	0.817153	0.0432862	4.38945	0.000951873	0.0112235	-0.00694038	0.105507	-0.000772222	0.0104753	0.0399046	0.0364286	1.48482	25
MC	a	MCa	MCa1	1	12	2022-04-11	8.53	7.3	22.3	57.574	7.96	46.332	1048.29	149.286	214.82	3.41364	1040.92	1.40555	595.141	206.993	0.0163815	2611.14	103.584	606.798	180.064	0.938694	0.0154965	4.67623	0.00468908	-0.0049177	0.0213846	0.118836	-0.00185852	0.0117469	0.0750724	-0.00624035	1.46428	25
MC	b	MCb	MCb1	1	12	2022-04-11	8.53	7.48	23.2	35.662	5.421	41.825	937.552	120.157	161.24	0.200148	1042.91	1.39302	590.026	201.234	0.00910084	2631.58	77.0423	602.432	169.064	0.522091	-0.0441805	4.71415	0.00359043	-0.00604276	0.0193654	0.087443	0.00101999	0.00349698	0.070915	0.0121573	1.45857	25
MC	c	MCc	MCc1	1	12	2022-04-11	8.17	7.69	23.1	77.913	11.01	35.251	914.238	158.424	247.347	0.285397	1041.42	1.56312	565.985	189.058	0.00728067	2578.08	49.9839	596.819	179.281	0.697141	-0.0473305	4.58742	0.00328441	0.0128763	-0.0172327	0.0533438	0.00142629	0.000564936	0.0714773	0.0317181	1.4095	25
MC	d	MCd	MCd1	1	12	2022-04-11	8.35	7.38	22.2	56.713	10.93	68.095	975.021	149.357	217	0.615271	1043.41	1.50224	579.284	198.601	0.010921	2575.03	86.6645	599.002	190.459	0.614585	0.00935798	4.71323	0.00154968	0.0038147	0.00261538	0.0470496	0.00314572	0.00724932	0.068274	0.0408832	1.4871	25
MP	a	MPa	MPa1	1	12	2022-04-11	8.32	7.55	22.8	11.637	11.602	47.272	930.891	101.951	125.19	0	1026.95	1.45031	345.524	201.563	0.00728067	2537.63	54.1169	559.713	128.337	0.712429	-0.0187533	4.25717	0.00423005	0.00330562	0.0222308	0.0527459	0.00239992	-0.00153325	0.0483558	0.0162886	1.45172	25
MP	b	MPb	MPb1	1	12	2022-04-11	8.27	7.67	23.5	11.87	10.144	52.622	1001.67	104.878	126.892	0	1040.67	1.37511	358.312	207.322	0.0054605	2580.69	60.8331	559.089	125.81	0.564134	-0.0464495	4.34875	0.00216618	0.0274393	0.0110923	0.075059	0.00147415	0.0034459	0.050656	0.0261004	1.40835	25
MP	c	MPc	MPc1	1	12	2022-04-11	8.2	7.7	23.1	29.751	14.029	32.685	912.573	119.014	162.794	0	1069.61	1.54163	381.074	204.936	0.00910084	2643.32	37.165	560.337	167.284	0.751414	-0.0227309	4.60037	0.00208078	-0.0113151	-0.00255	0.126656	0.0161374	0.00680946	0.0710513	0.030666	1.38553	25
MP	d	MPd	MPd1	1	12	2022-04-11	8.35	7.33	22	13.48	10.876	49.926	1034.97	108.805	133.161	0.200148	1026.2	1.56849	362.916	203.497	0.0054605	2541.97	57.927	567.509	141.865	0.551903	0.0197277	4.48011	0.00105774	-0.00908196	0.0167808	0.121369	0.00208385	0.030665	0.0685636	0.0382239	1.33531	25
CC	a	CCa	CCa1	1	15	2022-04-14	8.65	6.83	23.5	69.095	7.524	46.98				0	993.014	0.871979	617.647	218.881	0.00364033	2627.66	120.762	596.508	105.376	0.529736	0.0161239	4.81591	0.00338582	-0.0133531	0.00401538	0.14203	0.00203001	-0.00261309	0.0520191	0.0183832	1.29651	25
CC	b	CCb	CCb1	1	15	2022-04-14	8.47	7.69	25	26.053	4.7	73.581				0	964.072	0.80752	607.673	213.328	0	2595.48	104.811	586.218	104.664	0.389084	-0.0398825	4.61147	0.00401922	-0.00234516	0.0100423	0.174823	0.00153049	0.000389827	0.0533481	0.00871622	1.21433	25
CC	c	CCc	CCc1	1	15	2022-04-14	8.37	7.84	24.3	66.759	4.969	72.829				0	1038.42	1.19069	617.647	219.992	0.0054605	2629.4	138.973	591.207	152.83	0.574071	0.000779498	4.72248	-0.000263322	-0.0105702	0.0112712	0.0735799	0.00171943	0.0147175	0.0626853	0.0243436	1.35129	25
CC	d	CCd	CCd1	1	15	2022-04-14	8.35	7.48	23.8	49.199	9.515	111.385				0	972.804	0.850492	605.371	214.603	0.00728067	2588.95	113.594	588.089	101.816	0.519798	0.00474106	4.7086	0.00684281	-0.00862888	0.0250192	0.125602	0.00214617	-0.0078695	0.0635372	0.0124228	1.2714	25
CP	a	CPa	CPa1	1	15	2022-04-14	8.47	7.65	24.3	3.35	3.253	87.638				0	1036.43	1.02059	321.739	215.673	0.00910084	2589.39	103.003	553.789	46.4934	0.496102	0.00616791	4.54394	0.00066898	-0.0255557	-0.000113462	0.1786	-0.00051199	-0.00408068	0.0379622	0.0245608	1.36841	25
CP	b	CPb	CPb1	1	15	2022-04-14	8.25	7.97	24.9	6.168	5.421	83.396				0	1023.7	0.927484	338.875	214.48	0.00364033	2575.9	109.655	549.111	33.058	0.593946	-0.00115323	4.12488	0.00315719	0.00698116	0.0122692	0.167899	0.00173638	-0.00138941	0.0460215	0.0537645	1.27482	25
CP	c	CPc	CPc1	1	15	2022-04-14	8.06	8.06	24.5	5.235	3.054	87.671				0	1033.43	0.94718	329.412	211.394	0.0054605	2558.07	102.357	544.746	60.1994	0.480813	0.0786839	4.41628	-0.00464105	0.000951977	0.0119423	0.136522	4.93544e-05	0.0122889	0.0500085	0.0421477	1.36156	25
CP	d	CPd	CPd1	1	15	2022-04-14	8.41	7.2	23.6	83.997	15.266	100.25				0	1014.22	1.12086	369.821	212.423	0.00728067	2517.18	112.819	563.143	95.0872	0.771289	-0.0207688	4.40518	-0.000904724	0.00610216	0.0266923	0.180803	0.00018645	0.00124453	0.049327	0.0337886	1.33988	25
MC	a	MCa	MCa1	1	15	2022-04-14	8.48	7.14	23.5	21.652	8.041	93.188				0	1011.48	1.2068	584.655	203.661	0.00728067	2555.89	101.614	589.648	91.456	0.539673	0.0286038	4.6494	0.00193221	-0.000279993	0.0233462	0.0847364	-4.88559e-05	0.000794246	0.0655819	0.00653958	1.27482	25
MC	b	MCb	MCb1	1	15	2022-04-14	8.82	7.76	24.6	8.421	3.957	47.708				0.504077	1029.19	1.19248	575.448	190.457	0.00364033	2587.21	57.3781	603.368	57.031	0.503746	0.0104778	4.82516	0.00220621	0.00198201	-0.00881731	0.0683084	-0.00274341	0.00103189	0.0413018	0.0199083	1.33645	25
MC	c	MCc	MCc1	1	15	2022-04-14	8.24	7.97	24.4	55.669	4.608	34.419				0.285397	1033.68	1.50403	553.964	182.271	0.010921	2538.93	44.5593	597.755	95.016	0.629873	0.024079	4.80851	-0.000284672	-0.0169659	0.0128846	0.12738	0.000906825	-0.0020492	0.0469416	0.0018861	1.35015	25
MC	d	MCd	MCd1	1	15	2022-04-14	8.35	7.3	23.9	33.858	3.721	78.657				0.0518903	1015.22	1.31603	568.798	196.339	0	2508.92	97.8366	599.626	111.534	0.606176	-0.0232381	4.66142	0.00223557	0.0191753	0.0304808	0.0860268	0.000789172	0.00169168	0.0511331	0.0637548	1.3433	25
MP	a	MPa	MPa1	1	15	2022-04-14	8.04	7.7	24.4	16.944	8.477	25.828				0.452187	1027.45	1.20859	276.982	191.115	0.00728067	2527.62	29.7352	545.058	47.3834	0.696377	0.00555926	4.15726	0.00680989	-0.0142169	0.0107135	0.0625334	-0.00173987	0.0109339	0.0310274	0.0289237	1.32618	25
MP	b	MPb	MPb1	1	15	2022-04-14	7.89	7.85	24.8	14.512	8.369	28.86				1.77539	996.008	1.13518	273.913	187.742	0.00728067	2460.64	38.844	572.809	34.1118	0.506803	0.0642285	4.19056	-0.00370519	-0.00967928	0.0270962	0.106735	0.00147565	0.0111737	0.0262396	-0.00240154	1.27596	25
MP	c	MPc	MPc1	1	15	2022-04-14	7.99	7.87	24.4	31.701	11.21	22.568				0	1019.96	1.38765	305.371	191.937	0.0127412	2509.79	35.2599	566.885	100	0.766702	0.0259076	4.59944	0.00414465	-0.0203462	0.0223846	0.084941	-0.00218555	0.00918282	0.0855682	0.0178764	1.35928	25
MP	d	MPd	MPd1	1	15	2022-04-14	8.2	7.1	23.6	22.107	10.924	41.527				0	1029.44	1.38765	307.928	199.054	0.00364033	2544.15	49.2735	538.51	71.9473	0.472405	-0.0280299	4.44311	0.0037123	-0.0221789	0.00429808	0.109725	-0.000121641	0.0128309	0.0261373	0.0391699	1.34787	25
CC	a	CCa	CCa1	1	19	2022-04-18	8.92	7	24.9	31.751	6.658	80.744	963.364	108.805	147.214	0	973.303	0.730528	610.742	214.109	0.0127412	2612.01	101.873	599.002	4.39658	0.729246	0.0246129	4.78076	-0.00564718	-0.00579671	0.00507885	0.185051	0.000533925	-0.007069	0.0184018	0.0257239	1.26683	25
CC	b	CCb	CCb1	1	19	2022-04-18	8.99	8.21	25.2	33.338	4.786	87.166	915.903	80.5329	118.657	0	930.639	0.608774	595.908	208.597	0.0946487	2551.54	93.9942	593.389	17.832	0.4854	0.0554458	4.82239	0.00457433	0.0201595	0.00216538	0.11701	-0.000415773	0.0124661	0.0205827	0.0332095	1.22346	25
CC	c	CCc	CCc1	1	19	2022-04-18	8.75	7.98	24.7	9.713	3.118	101.46	1039.97	103.665	116.496	0	1013.22	0.866607	621.739	220.938	0.00364033	2646.37	129.416	603.991	59.6654	0.623758	0.0216631	4.76688	-0.00161551	-0.00813508	0.0229808	0.118867	0.000416272	-0.00519074	0.0430056	-0.00131178	1.27254	25
CC	d	CCd	CCd1	1	19	2022-04-18	9.05	8.12	24.4	3.354	3.333	84.708	910.075	76.1778	82.8648	12.8391	970.559	0.70009	613.043	215.549	0.00910084	2627.66	99.8386	607.109	12.492	0.637517	0.00505739	4.56707	0.00609821	-0.0125963	0.0279423	0.10118	0.0010838	0.0147592	0.0321009	0.011916	1.1801	25
CP	a	CPa	CPa1	1	19	2022-04-18	8.67	7.97	25.3	1.943	2.688	64.91	1054.95	82.175	86.806	0	1018.71	0.63026	273.402	209.214	0.00364033	2555.02	98.321	553.165	1.34211	0.657392	0.0163374	4.31915	0.00328263	-0.00191414	0.0259231	0.157671	-1.99412e-05	0.0152491	0.0197819	0.014749	1.33303	25
CP	b	CPb	CPb1	1	19	2022-04-18	8.32	8.06	24.8	9.973	4.474	49.767	1019.98	85.1021	99.5491	0	1023.45	0.714414	292.072	211.641	0.00910084	2576.77	104.617	548.176	2.51691	0.707843	0.0402963	4.51989	0.000537319	-0.00549465	0.00469423	0.156349	0.00274939	-0.00114655	0.0234452	0.0217278	1.34444	25
CP	c	CPc	CPc1	1	19	2022-04-18	8.69	8.11	24.8	12.359	4.469	89.869	986.678	93.8122	110.64	0	1032.68	0.87556	282.097	209.708	0.00910084	2570.68	99.5802	557.53	2.22855	0.635988	0.0339562	4.27382	0.00119118	0.00200238	0.0199808	0.117939	0.00080662	0.0125704	0.0254899	0.054778	1.30336	25
CP	d	CPd	CPd1	1	19	2022-04-18	8.47	7.81	24.4	15.518	5.91	84.796	1030.81	102.451	123.879	0	1024.95	0.891674	338.107	211.436	0.00182017	2574.6	97.4491	561.896	6.83517	1.07476	0.0076882	4.35245	0.00547638	-0.00502461	-0.00716538	0.143131	-0.00199611	-0.000969356	0.0370932	0.0356805	1.33075	25
MC	a	MCa	MCa1	1	19	2022-04-18	8.49	7.83	24.5	9.205	3.5	71.614	950.042	86.6014	99.3064	0	1015.47	0.84333	580.818	198.848	0.00182017	2574.16	80.5295	594.949	2.80171	0.713958	0.0403631	4.87234	0.00604839	0.00361785	0.0297308	0.108419	0.00127723	0.0111007	0.032169	-0.00305598	1.30221	25
MC	b	MCb	MCb1	1	19	2022-04-18	8.78	8.04	25	12.661	3.124	46.053	974.188	86.3158	102.101	0.244626	1020.96	0.916741	572.634	187.947	0.00910084	2587.21	55.021	589.024	2.36383	0.702492	0.0554859	4.76781	0.000684103	-0.0132004	0.0163923	0.0566168	-0.00147764	0.00515009	0.0345715	0.0530405	1.31705	25
MC	c	MCc	MCc1	1	19	2022-04-18	8.3	7.99	24.5	85.626	3.269	36.51	946.711	118.657	207.552	0.17791	1044.66	1.20859	567.519	188.071	0	2595.04	58.8957	621.453	3.53507	0.765938	0.0407768	4.71323	0.00259052	-0.00229085	0.013625	0.0842486	-0.00144374	0.00434647	0.0396831	0.00479295	1.30107	25
MC	d	MCd	MCd1	1	19	2022-04-18	9.05	7.89	24	20.363	3.409	31.521	992.506	95.7399	119.512	0	1077.1	1.14056	592.583	198.437	0.0127412	2696.82	62.3184	619.27	5.44322	0.768231	-0.0548051	4.87049	0.00651721	-0.00746649	0.013825	0.0705901	-0.00503515	0.0100438	0.0336173	0.0338658	1.35928	25
MP	a	MPa	MPa1	1	19	2022-04-18	8.1	8	24.6	39.345	8.272	14.589	1024.15	106.806	154.423	0.652335	1040.92	1.08147	220.997	193.377	0.010921	2642.45	17.052	549.735	2.90851	0.811802	-0.00156567	4.25532	0.00713815	0.00450025	0.0229423	0.100456	-0.00107832	0.0155931	0.0288976	-0.00727317	1.33645	25
MP	b	MPb	MPb1	1	19	2022-04-18	7.94	7.86	25	40.282	5.744	26.838	968.36	112.589	158.615	0.904374	1060.88	1.13697	274.68	202.592	0.00364033	2694.65	39.3607	574.057	2.48487	0.647455	-0.0291111	4.48104	0.00813451	-0.0145155	0.023	0.0642329	-0.00179421	-0.00473734	0.0240416	0.00871622	1.3764	25
MP	c	MPc	MPc1	1	19	2022-04-18	8.18	7.92	24.7	23.636	5.033	20.176	1026.64	117.872	146.541	0.56338	1055.39	1.85497	261.637	200.617	0.0163815	2683.78	30.0646	562.831	3.9943	1.07247	-0.0286572	4.33395	0.00294013	-0.00844901	0.0233654	0.0817624	-0.000737325	-0.000120909	0.0518146	-0.0417181	1.31933	25
MP	d	MPd	MPd1	1	19	2022-04-18	8.38	7.83	24.3	45.207	7.524	27.617	1006.66	103.807	156.538	6.18236	1043.41	1.13518	277.238	206.705	0.0145613	2663.77	52.567	553.477	2.24635	0.621465	0.0566204	4.41166	0.00190375	-0.0191414	0.0127269	0.0969158	0.000799641	-0.00238587	0.0398705	0.004139	1.31705	25
CC	a	CCa	CCa1	1	22	2022-04-21	8.36	7.72	24.3	11.193	5.216	74.976				0.366938	946.357	0.569382	624.552	218.387	0.0054605	2664.2	92.7672	568.444	2.07547	0.457881	-0.00280166	4.70398	0.00267147	-0.00833701	0.00322692	0.141275	-0.000518471	0.0193663	0.0241608	0.0319015	1.18808	25
CC	b	CCb	CCb1	1	22	2022-04-21	9.19	8.47	24.9	2.872	2.881	77.586				0.663454	902.445	0.529991	605.115	211.765	0.00728067	2592.87	79.9806	555.659	2.16091	0.279009	-0.0116444	4.95282	0.00487679	0.00980316	0.0172808	0.109095	-2.14368e-05	-0.00476444	0.0132646	0.0183108	1.22461	25
CC	c	CCc	CCc1	1	22	2022-04-21	9.29	8.35	24.2	2.826	9.276	90.482				0.555967	920.16	0.578335	600.512	219.622	0.0145613	2532.84	94.8337	563.767	4.21502	0.317994	-0.0188868	4.18964	0.00121786	0.0143611	-0.0307692	0.066247	0.0236353	-0.0024359	0.043159	-0.0077751	1.16298	25
CC	d	CCd	CCd1	1	22	2022-04-21	8.56	8.06	24.3	7.339	8.9	98.656				0.504077	942.365	0.583706	607.417	223.776	0.010921	2548.93	98.0949	575.616	1.28871	0.363094	0.0073118	4.63275	-0.000543546	0.00614288	-0.02025	0.140315	0.00533925	-0.0104753	0.0404839	0.000416023	1.24971	25
CP	a	CPa	CPa1	1	22	2022-04-21	8.74	7.36	24.5	1.343	6.911	87.812				0.111193	962.325	0.646374	236.189	210.448	0.0054605	2467.16	85.4375	524.478	1.13208	0.412017	-0.017779	3.72988	0.0020532	0.016394	0.00819615	0.0718489	0.00156488	0.00622681	0.051559	0.0283349	1.23374	25
CP	b	CPb	CPb1	1	22	2022-04-21	8.29	7.58	24.3	7.578	8.946	91.104				0.133432	943.363	0.653536	247.596	209.872	0.00910084	2434.1	99.2251	531.338	1.81203	0.605412	-0.0295382	3.84921	-0.00537853	0.023197	0.0243462	0.108183	-0.000401316	-0.0137065	0.0530925	0.0118822	1.27368	25
CP	c	CPc	CPc1	1	22	2022-04-21	8.86	7.59	24.3	4.455	6.506	86.114				0.122313	963.573	0.655327	241.586	212.999	0.0054605	2471.51	91.3788	525.725	1.24244	0.421954	0.0473839	3.94727	-0.0014029	0.0258442	-0.0180827	0.1062	0.00112717	0.000241818	0.0356108	0.0198021	1.30678	25
CP	d	CPd	CPd1	1	22	2022-04-21	8.44	6.77	24.3	6.788	7.338	83.834				0.196442	951.098	0.793196	298.721	216.824	0.0054605	2581.12	84.4043	515.123	1.52723	0.756765	0.00421783	4.14709	0.00205498	0.0152707	0.0219615	0.0978914	0.00236602	0.00832708	0.0293917	-0.0140541	1.32504	25
MC	a	MCa	MCa1	1	22	2022-04-21	7.56	7.73	24.7	37.451	11.106	58.284				0.97109	943.613	0.991943	558.824	199.218	0.0127412	2581.12	55.8282	567.82	2.22143	0.593181	-0.0256273	4.36818	0.00204252	0.0124673	-0.000721154	0.0696302	-2.14368e-05	-0.00801647	0.0397001	-0.0217664	1.35129	25
MC	b	MCb	MCb1	1	22	2022-04-21	8.73	8.15	24.5	5.034	6.204	65.643				0.937732	946.357	0.975828	570.332	204.895	0.00910084	2668.55	65.1598	583.723	2.97971	0.506803	-0.00393219	4.55134	-0.00627969	-0.00790938	0.00302308	0.0268922	0.001863	0.00450177	0.0394957	0.0168002	1.37982	25
MC	c	MCc	MCc1	1	22	2022-04-21	8.19	8.19	24.3	24.799	7.903	63.95				0.889548	968.313	1.25336	574.936	207.322	0.00182017	2725.1	65.3213	593.078	1.69811	0.580951	-0.00966097	4.23219	-0.000332711	0.0241982	0.0194615	0.117105	0.00329179	0.00547009	0.0532118	-0.00791023	1.33874	25
MC	d	MCd	MCd1	1	22	2022-04-21	8.55	7.81	24.4	6.804	7.082	98.699				0.871016	957.335	1.16562	587.468	222.542	0.00728067	2745.98	93.8327	596.508	2.70559	0.513683	0.0254805	4.48844	0.000931412	0.000804344	-0.0231154	0.0839811	-0.0021003	-0.011799	0.0383541	0.00819981	1.36727	25
MP	a	MPa	MPa1	1	22	2022-04-21	8.06	7.49	24.7	30.442	6.911	14.139				0.630096	911.427	1.01343	167.417	196.01	0.00182017	2632.88	14.9855	528.22	2.06123	0.72466	-0.0103964	3.55412	-0.000987457	0.0125556	0.000601923	0.0597797	0.000829054	-0.00737127	0.0410291	-0.022862	1.25428	25
MP	b	MPb	MPb1	1	22	2022-04-21	8.05	7.53	24.5	17.082	6.974	39.84				0.381764	894.711	1.12265	171.253	205.841	0.00728067	2617.66	46.4966	547.864	1.71235	0.429598	-0.020929	3.62257	0.000408327	-0.000933311	-0.00542692	0.00553895	-0.00321651	-0.0106004	0.0329187	0.0110666	1.27596	25
MP	c	MPc	MPc1	1	22	2022-04-21	8.22	7.55	24.2	22.142	8.154	30.607				0.652335	887.974	1.12802	201.969	202.674	0.0054605	2635.06	33.0643	547.552	1.76219	0.690261	-0.0111012	3.76226	-0.00264834	0.0378076	0.00204808	0.056129	0.0040351	0.00551178	0.0410462	-0.0145319	1.36727	25
MP	d	MPd	MPd1	1	22	2022-04-21	8.15	7	24	20.793	8.022	57.396				0.240919	895.709	1.09042	216.266	220.239	0.00364033	2710.74	59.0894	527.596	2.05411	0.521327	0.0211559	4.01943	0.00337959	-0.00373664	-0.0341731	0.051487	0.00292936	-0.0119554	0.0459704	-0.0082529	1.36727	25
CC	a	CCa	CCa1	1	26	2022-04-25	8.31	6.73	21.3	18.504	6.01	90.088	871.774	91.8132	116.327	1.00074	860.03	0.660698	607.161	243.316	0.0127412	2869.07	93.1224	560.649	2.46351	0.623758	0.000755473	4.31915	-0.00139845	0.013421	-0.051	0.163808	-0.00163019	0.00925162	0.0479298	0.00260039	1.26569	25	9.9129		9.9129	27.527	34.3214	5.36759	340.225	53.2084	133.108	345.902	43.9619
CC	b	CCb	CCb1	1	26	2022-04-25	8.56	7.66	22.1	2.705	4.722	84.914	803.664	68.2316	75.6586	2.18681	805.888	0.619517	570.077	228.137	0.010921	2726.84	80.8524	565.949	1.84763	0.457117	0.0216498	4.20722	0.00194289	-0.00152893	-0.0426538	0.073155	0.00363228	0.00067438	0.0315727	0.00130357	1.23602	25	10.0407		10.0407	26.5927	34.796	5.47466	349.376	54.9694	135.052	355.592	46.0492
CC	c	CCc	CCc1	1	26	2022-04-25	8.86	7.85	21.3	9.847	6.238	85.339	853.455	71.9656	88.0506	1.51594	842.315	0.662489	603.836	243.562	0.0127412	2889.08	82.2086	563.455	1.78355	0.518269	0.0158302	4.49029	0.00346055	0.0195316	-0.0193269	0.0739103	0.00222244	0.00459558	0.0362583	0.0103137	1.26569	25	10.2726		10.2726	24.8973	34.5212	5.46039	354.623	56.0924	131.8	340.546	46.0059
CC	d	CCd	CCd1	1	26	2022-04-25	8.3	7.31	21.4	22.332	8.211	101.373	816.486	89.8142	120.357	0.504077	887.974	0.791406	612.02	249.691	0.010921	2906.48	105.877	575.304	2.27839	0.566427	-0.0297517	4.3728	0.000970554	0.000711013	-0.0112346	0.0831157	-0.00072187	-0.00818115	0.0375873	0.0193919	1.28509	25	10.2504		10.2504	25.0596	34.413	5.36046	352.747	54.9468	133.97	352.755	47.1265
CP	a	CPa	CPa1	1	26	2022-04-25	8.71	7.52	21.3	1.866	5.332	76.963	950.874	75.1069	82.3049	0.567087	895.709	0.863026	222.66	236.816	0.0145613	2862.98	77.3652	526.66	2.32111	0.580187	0.045662	3.94357	-4.53696e-05	0.00692856	-0.00938269	0.0762549	-0.00189341	-0.0123619	0.0471119	-0.0150772	1.34102	25	10.7052		10.7052	21.7346	34.5296	5.48894	369.646	58.7602	131.657	352.356	43.8252
CP	b	CPb	CPb1	1	26	2022-04-25	8.61	7.86	21.7	5.058	6.86	89.475	930.891	80.7471	92.6651	1.16383	879.741	0.945389	226.957	236.117	0.00910084	2836.02	87.2457	527.284	2.41723	0.743006	0.00256273	3.58557	0.00243128	0.00728491	-0.00527692	0.121794	0.00158034	-0.00178341	0.0417788	-0.00156322	1.252	25	10.6753		10.6753	21.9532	34.3963	5.46752	367.191	58.3675	112.333	316.18	39.1629
CP	c	CPc	CPc1	1	26	2022-04-25	8.83	7.68	21.5	2.891	4.836	90.306	865.112	71.4658	79.1928	0.366938	886.727	1.04387	216.829	233.566	0.0054605	2811.66	84.9209	525.725	2.04343	0.514447	-0.0342232	3.57817	-0.000500845	0.015924	-0.0256154	0.118112	0.00293933	-0.0137586	0.0424433	0.0153668	1.30906	25	10.5444		10.5444	22.9102	35.0874	5.56745	369.976	58.7054	131.894	379.962	45.6644
CP	d	CPd	CPd1	1	26	2022-04-25	8.55	7.24	21	7.918	0	85.013	979.184	88.1007	96.0187	0.441067	854.79	0.907789	266.496	229.329	0.00910084	2744.24	82.0149	521.983	2.14667	0.879835	-0.0328484	3.86957	-0.00298817	0.00717292	-0.0320192	0.123635	0.000339997	0.0119137	0.0355427	-0.0169208	1.33303	25	10.3095		10.3095	24.6275	34.0216	5.43897	350.746	56.0731	136.035	359.806	48.0399
MC	a	MCa	MCa1	1	26	2022-04-25	7.92	6.86	21.4	131.376	0.219	48.575	887.594	185.126	316.721	1.41957	898.204	1.28201	554.731	214.192	0.00728067	2819.92	53.6971	576.863	2.75543	0.820975	-0.0104578	4.54764	0.000732141	0.0113949	-0.00109615	0.10845	0.0030186	0.0039556	0.0608622	0.00935811	1.40721	25	6.9765		6.9765	48.995	28.8426	3.86867	201.221	26.9897	193.321	519.985	65.4035
MC	b	MCb	MCb1	1	26	2022-04-25	8.74	7.55	21.8	2.903	0	98.956	948.376	77.1774	80.0804	1.17494	993.014	0.886303	593.35	212.916	0.0127412	2589.82	107.685	560.649	3.64543	0.647455	0.00553524	4.34505	0.00163864	0.00827592	-0.00259423	0.0349017	0.000825066	-0.0115176	0.0400239	-0.00238224	1.3821	25	8.0652		8.0652	41.0355	30.9492	4.61813	249.612	37.2461	171.407	444.979	52.6748
MC	c	MCc	MCc1	1	26	2022-04-25	8.29	7.81	21.7	37.354	3.28	80.512	961.699	102.665	143.299	0.878428	1006.24	1.07968	583.376	200.617	0.00728067	2586.34	80.4973	567.509	1.38127	0.744534	-0.00117459	4.35523	0.00168846	0.00877142	-0.0175038	0.0847364	-0.0016945	-0.00229935	0.039223	-0.00832046	1.38096	25	6.4184		6.4184	53.0752	27.9017	3.79729	179.085	24.3725	193.257	534.232	68.3112
MC	d	MCd	MCd1	1	26	2022-04-25	8.35	7.21	21.2	12.002	0	97.79	931.724	88.1007	100.103	0.559674	1022.46	0.855864	608.44	218.1	0.0054605	2647.67	100.71	569.068	2.17871	0.624522	-0.0142819	4.44958	-0.00184859	0.00950619	0.0184865	0.0828167	0.00334164	0.00398061	0.0230193	0.00478475	1.41977	25	8.1154		8.1154	40.6685	31.0824	4.63954	252.246	37.6517	177.902	423.685	59.7395
MP	a	MPa	MPa1	1	26	2022-04-25	8.95	7.38	21.5	14.987	0	24.324	965.862	95.7399	110.727	1.4381	950.1	0.728738	133.248	180.337	0.00182017	2428.88	22.8996	523.854	2.05767	0.681089	-0.02189	3.63645	-0.00170803	0.0105227	-0.00939423	0.0505114	-0.00237998	-0.00513446	0.0213495	0.0109266	1.29308	25	7.2638		7.2638	46.8945	29.0924	4.0828	211.322	29.6566	168.859	424.126	59.9626
MP	b	MPb	MPb1	1	26	2022-04-25	8.54	7.82	21.4	13.144	0	58.356	962.531	88.2435	101.387	0.326168	967.315	0.794987	143.811	200.823	0	2471.07	67.3232	517.306	1.73371	0.613821	0.011539	3.56614	0.00287697	0.0155218	0.0002	0.0428954	0.00303903	-0.0148009	0.0309763	0.0133156	1.27368	25	8.3637		8.3637	38.8532	31.9151	4.74661	266.928	39.6992	145.996	381.693	48.7498
MP	c	MPc	MPc1	1	26	2022-04-25	8.71	7.73	21.2	17.629	0	43.097	965.862	102.594	120.223	1.46775	980.04	0.934646	191.304	195.352	0.00182017	2525.88	45.6248	536.327	1.33499	0.843908	-0.0160037	3.57354	0.00232986	0.00169523	-0.00208269	0.0749489	-0.000726357	0.005197	0.0488499	-0.00354295	1.3045	25	7.4783		7.4783	45.3263	31.3905	4.52534	234.748	33.8418	169.778	424.933	58.4534
MP	d	MPd	MPd1	1	26	2022-04-25	8.46	7	21.2	31.074	0	65.004	913.405	105.307	136.381	0.463306	963.822	0.889884	195.934	203.784	0.010921	2489.78	68.3888	509.199	1.73727	0.610763	-0.0325814	3.88529	-0.00145894	0.0158866	0.0132	0.0621715	0.00206142	-0.011059	0.0566025	0.019527	1.3627	25	8.5593		8.5593	37.4232	32.0316	4.83226	274.168	41.3608	152.408	378.56	48.3815
CC	a	CCa	CCa1	1	30
CC	b	CCb	CCb1	1	30
CC	c	CCc	CCc1	1	30
CC	d	CCd	CCd1	1	30
CP	a	CPa	CPa1	1	30
CP	b	CPb	CPb1	1	30
CP	c	CPc	CPc1	1	30
CP	d	CPd	CPd1	1	30
MC	a	MCa	MCa1	1	30
MC	b	MCb	MCb1	1	30
MC	c	MCc	MCc1	1	30
MC	d	MCd	MCd1	1	30
MP	a	MPa	MPa1	1	30
MP	b	MPb	MPb1	1	30
MP	c	MPc	MPc1	1	30
MP	d	MPd	MPd1	1	30
CC	a	CCa	CCa2	2	0	2022-03-30	7.49	7.73	21.8	12.096	169.225	20.365	961.699	289.219	470.54	1.94589	1055.14	2.87735	558.824	183.834	0.904623	2620.7	27.3975	618.647	245.853	1.1749	0.038134	4.61887	0.00375411	-0.0186323	-0.0294231	0.102234	-0.00281021	0.007266	0.0897938	0.0318822	1.77243	25
CC	b	CCb	CCb2	2	0	2022-03-30	7.48	7.66	20.4	11.55	163.356	21.204	985.845	294.359	469.265	1.68643	1073.1	3.0564	566.24	186.837	0.971969	2660.72	27.8431	619.582	249.591	1.061	0.0457822	4.71415	-0.00169558	0.0135432	-0.04625	0.0777813	0.000691959	0.0089014	0.107804	0.00781371	1.81237	25
CC	c	CCc	CCc2	2	0	2022-03-30	7.56	7.66	20.7	12.327	188.464	20.713	1029.98	299.928	500.719	1.83099	1059.88	2.45658	558.312	184.78	0.908264	2623.75	27.1844	624.883	245.746	1.80477	0.036252	4.44403	0.00306378	0.00964195	-0.0304615	0.0909363	-0.00375442	0.0206275	0.105742	0.0365589	1.79868	25
CC	d	CCd	CCd2	2	0	2022-03-30	7.48	7.69	20.4	11.256	173.25	20.499	944.213	294.002	478.508	1.70867	1086.83	3.22471	575.192	190.045	0.971969	2709.87	25.4117	613.034	253.079	1.0824	0.105085	4.41166	0.00234677	0.00750891	-0.0347885	0.0612903	-0.00161075	0.00287367	0.132544	0.038417	1.75074	25
CP	a	CPa	CPa2	2	0	2022-03-30	7.61	7.72	20.3	12.082	172.203	21.065	979.184	307.282	491.567	1.73832	1051.9	2.89884	558.824	184.081	0.913724	2621.14	27.9658	615.529	244.678	1.15349	0.0998532	4.74561	0.00199715	-0.00516715	-0.0158519	0.0318332	-0.00215564	0.00843444	0.102999	0.022582	1.83177	25
CP	b	CPb	CPb2	2	0	2022-03-30	7.56	7.73	21.2	12.383	175.592	21.176	932.556	288.433	476.408	1.47146	1057.88	3.26231	562.916	185.232	0.968329	2640.71	25.7055	582.788	246.992	1.048	0.0474239	4.43386	-0.000707232	-0.00435941	-0.0377692	0.0461526	-0.00586271	0.0180217	0.11053	0.0220753	1.769	25
CP	c	CPc	CPc2	2	0	2022-03-30	7.48	7.62	20.5	12.048	170.909	20.572	954.205	286.934	469.891	1.6086	1045.16	3.01164	554.476	183.052	0.959228	2604.61	26.558	599.314	243.396	0.803394	0.121183	4.21832	0.00237434	-0.00633124	-0.0654423	0.0531707	-0.00178822	0.0184699	0.0892997	0.0208349	1.75759	25
CP	d	CPd	CPd2	2	0	2022-03-30	7.65	7.73	20.7	12.636	191.837	20.381	935.054	291.932	496.405	2.5278	1047.65	3.31603	556.777	183.34	0.951948	2613.31	27.0778	620.206	244.286	0.879835	0.047157	4.33395	-0.00102037	-0.00360428	-0.0380962	0.0573249	-0.00189092	0.0129456	0.111126	0.0220174	1.80667	25
MC	a	MCa	MCa2	2	0	2022-03-30	7.41	7.76	21.1	11.799	173.71	19.94	927.56	287.22	472.729	1.84581	1063.62	3.08147	562.148	185.52	0.959228	2650.72	25.3277	614.593	247.277	1.04342	0.0866391	4.25532	-0.00132373	0.00711522	-0.0488462	0.0808183	-0.00333367	0.00886387	0.129596	0.0355985	1.75759	25
MC	b	MCb	MCb2	2	0	2022-03-30	7.53	7.62	21.2	12.085	176.816	20.666	916.736	283.15	472.051	1.76427	1086.83	3.05998	575.703	189.51	0.997452	2701.17	26.29	606.486	252.51	0.906589	0.077496	4.08141	0.00169825	-0.00664178	-0.0384038	0.0353265	-0.00117753	0.00578903	0.114551	-0.00221718	1.71308	25
MC	c	MCc	MCc2	2	0	2022-03-30	7.57	7.68	20.6	12.029	192.484	21.273	1113.24	287.434	491.947	2.88732	1061.38	3.14414	561.381	185.397	0.944667	2641.58	26.9454	613.346	247.17	0.938694	-0.0245462	4.43478	0.00213326	0.00184456	-0.0683654	0.0692683	-0.000805125	0.00601105	0.206168	0.0114237	1.8021	25
MC	d	MCd	MCd2	2	0	2022-03-30	7.5	7.68	20.7	12.137	178.211	19.117	938.385	289.718	480.066	1.90511	1072.85	3.74217	567.008	186.878	0.97379	2668.99	25.486	607.109	249.199	0.950925	0.124479	4.34228	-0.000572903	-0.00487358	-0.055	0.0397168	-0.00521462	0.0109756	0.0987903	0.0166071	1.78955	25
MP	a	MPa	MPa2	2	0	2022-03-30	7.53	7.7	20.4	13.495	158.523	21.054	966.694	289.433	461.451	1.75315	1053.89	2.93823	559.847	184.204	0.959228	2628.53	26.5289	602.432	244.713	0.940988	0.000703417	4.85106	0.000203719	0.00692856	0.0248077	0.110574	0.00529937	0.0108088	0.0865054	0.0317809	1.46314	25
MP	b	MPb	MPb2	2	0	2022-03-30	7.53	7.71	21.4	12.316	160.17	22.39	948.376	290.004	462.49	1.68643	1089.57	2.77887	575.703	190.21	0.959228	2708.13	26.6968	596.196	253.791	0.950925	-0.0345836	4.92877	0.00430834	-0.00538945	0.0119827	0.144878	0.00306645	0.00768605	0.0746294	0.0199662	1.49852	25
MP	c	MPc	MPc2	2	0	2022-03-30	7.51	7.7	20.1	11.501	179.376	21.298	940.883	288.648	479.525	12.6909	1054.89	3.14235	560.358	184.533	0.959228	2627.66	27.6784	605.239	246.493	1.13209	-0.0696343	5.0296	0.00340183	0.00992534	0.0158308	0.0744611	0.00260232	0.00939441	0.0972909	0.0380454	1.53618	25
MP	d	MPd	MPd2	2	0	2022-03-30	7.41	7.71	20.9	13.421	185.032	20.507	923.397	283.936	482.389	1.70497	1089.82	2.77708	575.959	190.457	0.964689	2718.14	26.0446	616.152	253.471	0.820211	-0.0472637	5.14894	0.002643	0.00550484	0.0415769	0.123194	0.00111022	0.00737753	0.0861135	0.0584942	1.54645	25
CC	a	CCa	CCa2	2	2	2022-04-01	7.5	7.35	20	102.767	95.06	67.082				1.7828	1007.49	2.90242	557.801	185.027	0.487805	2506.31	68.7439	588.089	232.859	0.985323	0.00577015	4.51619	0.00222845	0.00115561	0.0325	0.213061	-0.00050501	0.00232854	0.0875277	0.0500483	1.41064	25
CC	b	CCb	CCb2	2	2	2022-04-01	7.54	7.79	19.9	94.802	85.336	72.4				3.38399	998.253	2.83617	554.22	184.492	0.425919	2483.25	71.3917	564.702	231.114	0.967742	-0.0100921	4.43848	0.0017792	0.0137349	0.00613269	0.0904013	-0.000558851	0.0121847	0.0832169	0.0495174	1.38439	25
CC	c	CCc	CCc2	2	2	2022-04-01	7.61	7.74	19.7	101.089	85.63	83.984				2.75019	1042.91	2.77529	579.028	193.747	0.445941	2599.83	78.2693	589.959	240.228	1.46231	-0.0518553	4.74561	0.00475314	0.01673	-0.0196538	0.141164	-0.000184954	0.0219616	0.0875958	0.0214527	1.44031	25
CC	d	CCd	CCd2	2	2	2022-04-01	7.49	7.61	20.4	98.403	84.924	69.263				1.40845	1015.22	2.8863	560.87	185.849	0.451402	2530.67	65.063	588.4	235.137	0.992203	-0.0546583	4.48474	-0.000563117	-0.00857119	0.0252115	0.126577	0.000252754	0.0123202	0.0915659	0.0186149	1.39123	25
CP	a	CPa	CPa2	2	2	2022-04-01	8.05	7.65	20	93.411	48.895	61.254				1.00074	990.519	2.41898	511.253	182.394	0.354933	2466.72	57.3781	581.852	225.383	1.30561	0.00942072	4.57539	0.00422916	0.00806041	0.00439615	0.146389	0.00158881	0.00624036	0.0808315	0.0402365	1.3958	25
CP	b	CPb	CPb2	2	2	2022-04-01	7.87	7.71	20.3	94.151	55	49.104				0.763529	1003.49	2.75022	520.716	184.039	0.336731	2498.91	52.8576	555.659	228.124	1.10916	-0.0123585	4.65402	0.000217952	0.0110928	0.0128192	0.155201	0.00218306	-0.000922452	0.0833191	0.0230647	1.42547	25
CP	c	CPc	CPc2	2	2	2022-04-01	7.78	7.66	20.1	88.493	59.645	48.33				0.737583	1006.24	2.54432	520.46	184.903	0.289407	2504.57	54.6981	565.949	228.871	0.946338	-0.0660171	4.18501	0.00231118	0.0262854	-0.00519038	0.0883714	0.0041697	0.00573171	0.093815	0.0723938	1.36156	25
CP	d	CPd	CPd2	2	2	2022-04-01	7.77	7.59	19.3	93.035	43.993	45.504				0.5745	1041.42	2.83796	537.852	189.552	0.398617	2594.17	48.7246	565.014	237.807	0.76288	0.00860251	4.64015	-0.00255671	0.00736976	0.0320192	0.129913	0.000997059	0.0219304	0.0771511	0.0530405	1.45401	25
MC	a	MCa	MCa2	2	2	2022-04-01	7.56	7.51	19.6	103.595	97.315	70.479				1.38621	1036.18	3.02596	574.425	192.925	0.535129	2584.6	73.103	575.928	238.946	0.934872	-0.0513881	4.69195	0.0042514	-0.00321398	0.00428846	0.175138	0.000825565	0.00413488	0.103731	0.0701737	1.48482	25
MC	b	MCb	MCb2	2	2	2022-04-01	7.6	7.72	19.9	127.15	103.432	69.801				1.42328	1008.73	2.84512	560.358	187.865	0.427739	2510.22	77.5266	584.659	232.218	0.815625	-0.0764015	4.53284	-0.000987457	-0.0101001	0.0221538	0.126326	0.00122838	0.00780905	0.0746294	0.0292664	1.45857	25
MC	c	MCc	MCc2	2	2	2022-04-01	7.54	7.69	20.8	132.289	116.446	70.303				1.52706	1006.24	2.82722	558.824	187.413	0.449581	2507.61	78.463	595.26	232.111	0.943281	-0.0489322	4.49676	0.00164487	0.00196335	0.0199038	0.147695	0.00122688	0.0139879	0.115846	0.0325579	1.48254	25
MC	d	MCd	MCd2	2	2	2022-04-01	7.61	7.65	19.3	100.295	77.608	66.155				1.33432	988.523	2.91853	546.036	182.723	0.425919	2458.9	69.7449	576.863	228.302	1.30867	0.0688468	4.48751	0.00234499	-0.00222637	0.0451923	0.14096	-0.00027469	0.00478424	0.0840518	0.0190637	1.43575	25
MP	a	MPa	MPa2	2	2	2022-04-01	8.02	7.66	20.1	104.86	39.303	59.274				0.941438	1034.93	2.55148	536.829	192.637	0.305788	2578.08	64.0943	584.97	235.422	0.77664	-0.0480513	4.54302	-4.0032e-05	0.00484643	0.0237885	0.134083	-0.00131562	-0.00261101	0.0799625	0.0455936	1.43346	25
MP	b	MPb	MPb2	2	2	2022-04-01	7.99	7.66	20.7	94.88	48.605	61.081				1.26761	1025.7	2.54611	532.992	190.991	0.316709	2548.06	65.7088	587.465	233.927	0.884421	-0.0357715	4.64847	0.00150076	0.0100051	0.0327692	0.161448	-0.000946209	0.000264749	0.0903731	0.0308784	1.44602	25
MP	c	MPc	MPc2	2	2	2022-04-01	7.79	7.7	19.4	289.178	90.74	58.971				0.670867	1015.22	2.6786	526.343	188.811	0.32581	2513.7	64.7724	574.68	231.363	0.755236	-0.0240657	4.28122	0.00290188	0.00198201	-0.00418269	0.0979072	-0.000741313	0.0121117	0.0821946	0.0455309	1.41634	25
MP	d	MPd	MPd2	2	2	2022-04-01	8.08	7.64	19.1	310.374	67.919	52.623				0.748703	1013.47	2.39749	523.785	186.919	0.32581	2512.4	59.6706	592.142	230.402	0.928757	-0.0615857	4.43941	0.00244551	0.0169048	0.0378654	0.180173	-0.00188245	0.00516886	0.0868632	0.0453378	1.44944	25
CC	a	CCa	CCa2	2	5	2022-04-04	8.84	6.69	20.1	432.69	15.39	95.782				1.09711	1011.73	2.35273	580.563	197.696	0.065526	2508.92	119.858	573.121	228.302	0.895123	-0.0368393	4.2914	0.00137176	-0.00314611	0.00571154	0.164752	0.00132011	0.0105378	0.0806952	0.034556	1.35928	25
CC	b	CCb	CCb2	2	5	2022-04-04	8.88	7.55	20.9	205.193	9.956	96.437				0.885841	1025.2	2.35094	588.491	201.522	0.032763	2547.63	123.474	569.691	230.438	0.835499	0.0470902	4.53932	0.00312161	-0.0122637	0.0253462	0.11668	0.000992572	0.0112779	0.0898961	0.0301689	1.45743	25
CC	c	CCc	CCc2	2	5	2022-04-04	8.52	7.67	20.6	204.826	9.149	105.997				1.0897	1018.71	2.3581	580.818	198.231	0.0382235	2515.88	117.791	564.079	231.648	1.07552	0.0233582	4.85569	0.000290899	0.0120804	0.0238269	0.186939	-0.00120844	0.0122264	0.087221	0.0152558	1.48026	25
CC	d	CCd	CCd2	2	5	2022-04-04	8.93	7.43	20.7	59.743	4.978	122.515				1.44181	1026.95	2.57833	583.887	197.45	0.0418639	2551.11	109.332	577.487	231.755	0.815625	-0.0253871	4.52451	0.000853127	-0.0196844	0.0355385	0.0819512	0.000747794	0.00573066	0.0997274	0.0393967	1.43689	25
CP	a	CPa	CPa2	2	5	2022-04-04	9.27	7.63	20.1	311.8	7.987	69.413				1.17494	1016.22	2.10206	472.634	197.738	0.0291227	2525.45	89.0539	579.669	208.829	0.962391	-0.00785771	4.52451	0.00474958	0.02486	0.00963654	0.135767	-0.000693454	0.000455493	0.0596183	0.035333	1.48254	25
CP	b	CPb	CPb2	2	5	2022-04-04	9.12	7.83	20.5	259.305	6.556	70.565				0.17791	1030.44	2.21486	484.91	199.383	0.0418639	2558.07	85.0178	574.057	209.114	0.962391	-0.0013748	4.11933	0.00319456	-0.00858985	0.0140288	0.102077	0.000402812	0.0117157	0.165037	0.0475965	1.35243	25
CP	c	CPc	CPc2	2	5	2022-04-04	9.22	7.67	20.5	100.7	4.436	66.507				0.252039	1016.47	1.9051	477.238	196.051	0.0145613	2516.75	81.3045	559.401	206.906	0.782755	-0.0611452	4.20999	0.00560804	0.000576956	0.0152096	0.130873	0.000502518	0.0132896	0.0980235	0.00744691	1.40037	25
CP	d	CPd	CPd2	2	5	2022-04-04	8.86	7.35	19.5	117.999	3.414	68.925				13.0541	1000.5	2.19875	475.703	190.292	0.0309428	2486.3	72.651	573.121	214.56	0.626815	0.049386	4.52451	0.00370697	0.00578483	0.0225192	0.0743824	-1.49559e-05	0.0041797	0.0842903	0.0406902	1.45857	25
MC	a	MCa	MCa2	2	5	2022-04-04	8.82	6.96	20.2	197.893	10.29	107.818				0.945145	1014.47	2.35273	579.54	200.987	0.100109	2499.35	129.319	569.379	229.761	0.845436	-0.0111626	4.26735	0.00424695	0.00705922	-0.011825	0.166326	-0.00150805	-0.000958933	0.0887034	0.0246187	1.40037	25
MC	b	MCb	MCb2	2	5	2022-04-04	8.82	7.59	20.5	228.958	13.878	102.604				8.03188	1036.68	2.55864	595.908	207.075	0.0473244	2565.03	137.778	589.959	232.396	0.657392	-0.0350507	4.53377	0.00309047	0.000763618	0.0122904	0.151487	-0.000451169	0.0137169	0.086795	0.0278427	1.50879	25
MC	c	MCc	MCc2	2	5	2022-04-04	8.94	7.65	20.7	201.789	11.914	112.495				1.00074	1042.91	2.55864	593.862	206.911	0.054605	2571.55	131.03	579.358	234.995	0.803394	-0.0538975	4.33117	0.00258963	-0.00149839	0.00751538	0.122423	-9.47206e-05	0.0112466	0.0886863	0.0296525	1.43689	25
MC	d	MCd	MCd2	2	5	2022-04-04	8.42	7.36	20.1	215.969	12.592	81.278				1.15641	1034.68	2.56401	590.537	204.689	0.065526	2544.58	132.774	587.153	235.742	1.47607	-0.00795248	4.50601	-0.000950093	-0.00117597	0.0196731	0.117168	0.00146318	0.000581614	0.0748168	0.0394643	1.47455	25
MP	a	MPa	MPa2	2	5	2022-04-04	9.28	7.52	20.3	97.151	4.549	83.894				0.107487	1026.95	2.00179	474.68	200.576	0.0200218	2531.1	89.7966	552.541	212.104	0.5305	-0.0584624	4.43478	0.00396762	0.00732055	0.0127096	0.128875	-0.00123835	0.0142068	0.0846652	-0.00314141	1.43232	25
MP	b	MPb	MPb2	2	5	2022-04-04	9.25	7.8	20.5	100.405	5.356	94.566				0.207561	1025.2	1.99284	481.841	202.797	0.0200218	2528.93	98.3855	564.702	212.389	0.489222	-0.0109103	4.50324	0.00165555	0.0188189	0.0168096	0.125146	2.44279e-05	-0.00491557	0.0708298	0.0360425	1.48026	25
MP	c	MPc	MPc2	2	5	2022-04-04	8.72	7.66	20	109.3	4.35	80.464				0.137139	1031.69	2.19158	485.422	202.057	0.0236622	2542.84	90.2486	561.272	219.26	0.596239	-0.0359984	4.34413	-0.0028485	0.00999321	0.0133058	0.134823	0.000188943	0.00308213	0.0918385	0.0164189	1.44716	25
MP	d	MPd	MPd2	2	5	2022-04-04	8.94	7.22	19.7	108.34	5.415	85.037				0.222387	1039.17	2.18979	484.399	201.769	0.0309428	2553.28	87.7946	556.907	217.907	0.700963	0.0418046	4.26364	0.000936749	0.022077	0.0265192	0.147396	0.000550376	0.00504899	0.0824672	0.0354633	1.42433	25
CC	a	CCa	CCa2	2	8	2022-04-07	9.2	7.06	21.5	183.958	4.054	110.154				0.656042	1025.7	1.86571	597.698	209.379	0.021842	2540.67	147.368	584.347	218.049	0.745299	-0.0242926	4.605	0.000954541	-0.00376039	0.0399615	0.146279	-0.00150656	-0.00174276	0.0708468	0.0209363	1.49053	25
CC	b	CCb	CCb2	2	8	2022-04-07	9.68	7.4	22.6	171.829	4.608	120.289				2.65382	1024.2	1.74396	597.698	207.775	0.010921	2543.71	134.905	564.079	215.237	0.678795	-0.0257341	4.60315	-0.0010693	0.0146852	0.0230385	0.107962	0.00122987	-6.25391e-06	0.0707957	0.0399807	1.44716	25
CC	c	CCc	CCc2	2	8	2022-04-07	9.07	7.59	22.3	224.882	5.103	118.92				1.11564	1009.48	2.23456	578.261	202.921	0.0291227	2467.16	149.047	584.347	218.548	0.915762	0.0382141	4.46346	-0.000398541	0.00334295	0.0459038	0.165067	0.00137893	-0.00367521	0.0977679	0.0587838	1.4346	25
CC	d	CCd	CCd2	2	8	2022-04-07	9.18	7.6	21.4	250.969	6.238	134.809				0.581913	1002.74	2.21128	582.864	202.345	0.0364033	2481.51	141.04	585.906	211.178	0.70555	0.00608516	4.30065	0.00311716	0.00702868	0.0466731	0.121621	0.00241139	0.0101834	0.102079	0.0589768	1.41292	25
CP	a	CPa	CPa2	2	8	2022-04-07	7.89	7.65	21.3	50.866	2.607	77.04				0	997.505	1.55237	404.092	198.355	0.00910084	2448.89	91.2496	549.111	179.53	0.694083	-0.0491458	4.07401	0.00192154	0.0146292	0.0415	0.0610386	-0.000774216	0.0036231	0.0648492	0.0322973	1.40379	25
CP	b	CPb	CPb2	2	8	2022-04-07	7.55	7.44	22.1	56.541	3.344	94.74				4.04744	1004.49	1.51119	419.437	201.111	0.0163815	2471.07	93.865	557.842	173.265	0.686439	-0.0808729	4.23404	0.0025665	-0.00464958	0.0123308	0.106373	-0.00122987	0.0196894	0.0642017	0.0133832	1.38553	25
CP	c	CPc	CPc2	2	8	2022-04-07	7.33	7.5	22.3	51.646	5.534	48.516				0.830245	1032.44	1.74754	427.366	205.224	0.0163815	2521.53	94.3171	565.326	183.909	0.671151	-0.0241591	4.43848	0.00316164	-0.00472425	0.0495577	0.124123	-0.00147615	-0.00144048	0.0653433	0.0232625	1.46428	25
CP	d	CPd	CPd2	2	8	2022-04-07	7.51	7.41	21.4	232.109	5.631	62.911				0	983.034	1.64727	427.366	195.475	0.00910084	2396.69	95.3503	546.305	191.848	0.618407	-0.0228377	4.26457	0.00104973	0.0150518	0.00193077	0.124988	0.00136248	0.000864082	0.0637758	0.0571429	1.41064	25
MC	a	MCa	MCa2	2	8	2022-04-07	8.85	7.14	21.9	471.656	13.792	69.435				0.474426	1040.42	2.34736	597.442	208.968	0.0345832	2541.54	138.166	572.809	221.752	0.720838	-0.0357715	4.59297	0.00301664	0.00365349	0.0604808	0.149536	-0.000758762	-0.00407234	0.11053	0.0248745	1.48939	25
MC	b	MCb	MCb2	2	8	2022-04-07	9.19	7.5	22.1	335.424	16.88	115.24				1.0934	1026.7	1.97672	590.537	208.885	0.0236622	2565.9	135.873	579.046	215.593	0.517505	-0.0394554	4.48289	9.78561e-06	0.0027083	-0.0120731	0.112903	0.00213869	0.0119241	0.0570966	0.0582529	1.43346	25
MC	c	MCc	MCc2	2	8	2022-04-07	9.24	7.69	22.2	134.924	8.885	68.992				0.852483	1041.92	2.10206	591.049	205.594	0.0400437	2560.68	116.145	563.767	222.321	0.622993	-0.0181527	4.36725	-0.000104083	-0.00180893	-0.00160962	0.0748544	-0.00188195	-0.00245987	0.0749531	0.0135763	1.38667	25
MC	d	MCd	MCd2	2	8	2022-04-07	8.52	7.43	21.5	176.494	9.988	74.98				0.544848	1024.45	2.06625	585.678	207.528	0.0309428	2493.26	148.789	580.917	222.392	0.789635	0.00215029	4.45051	0.00060137	-0.00221958	0.00724231	0.110653	0.000425246	0.00409631	0.0806952	-0.00146284	1.4346	25
MP	a	MPa	MPa2	2	8	2022-04-07	7.01	7.57	21.9	75.837	6.685	55.006				0	988.772	1.90868	401.279	198.026	0.0127412	2404.52	91.1204	552.229	183.873	0.571014	-0.0385478	4.13599	-0.00183436	-6.27864e-05	0.0263269	0.0877577	0.00313326	0.00191161	0.0656841	0.0192568	1.41178	25
MP	b	MPb	MPb2	2	8	2022-04-07	7.71	7.66	22.2	97.56	6.723	69.364				0	989.271	1.7171	409.463	200.74	0.0163815	2408	99.0959	551.606	184.656	0.616878	-0.00971436	4.33025	-4.35904e-05	-0.0153148	0.0196923	0.10395	0.00176031	0.00692725	0.0759243	0.0585907	1.38667	25
MP	c	MPc	MPc2	2	8	2022-04-07	7.18	7.52	22.3	98.566	6.142	86.082				2.16086	1026.95	2.19158	429.156	202.221	0.0163815	2508.48	75.783	556.595	203.702	0.67268	0.0464362	4.56429	-0.00110933	-0.00316477	0.0347885	0.0832573	0.0012199	7.50469e-05	0.0668598	0.0214527	1.46199	25
MP	d	MPd	MPd2	2	8	2022-04-07	6.97	7.24	21.4	45.23	5.674	71.879				9.79244	979.541	1.89973	404.859	198.108	0.0254823	2387.99	91.2173	524.166	187.22	0.637517	-0.0020355	4.32007	0.00474335	0.00729001	0.0351731	0.0837451	-0.000447181	0.0024015	0.0785483	0.0125434	1.43689	25
CC	a	CCa	CCa2	2	12	2022-04-11	10.46	7.26	22.1	108.68	4	121.754	913.405	196.263	308.943	0.126019	978.044	1.09221	591.56	207.898	0.00364033	2505	129.706	586.841	170.417	0.696377	0.0124746	4.33302	0.0048074	-0.00982013	-0.0154904	0.186153	0.000182462	-0.00394413	0.0653604	0.0022167	1.37069	25
CC	b	CCb	CCb2	2	12	2022-04-11	10.98	7.93	23	81.649	3.333	66	887.594	149.714	234.696	0	956.337	0.895255	582.864	203.949	0.00182017	2477.6	118.889	574.68	162.264	0.486164	-0.0328217	4.47271	0.00573614	0.00268454	0.0109827	0.0928088	-0.0005424	-0.00533875	0.0678991	0.0446284	1.36955	25
CC	c	CCc	CCc2	2	12	2022-04-11	10.23	7.82	22.6	111.22	4.377	126.166	849.292	177.415	293.012	1.27502	1018.96	1.33214	593.862	209.091	0.00728067	2535.45	138.101	582.788	195.336	0.772053	-0.0162974	4.40796	-0.000555111	-0.0044765	0.00608077	0.12022	-0.00041029	0.0134355	0.0744931	0.0137066	1.39238	25
CC	d	CCd	CCd2	2	12	2022-04-11	10.89	7.74	22.2	85.978	3.086	56.618	810.908	157.139	246.203	0	963.822	1.08505	582.609	204.648	0.0054605	2480.21	120.536	566.885	163.19	0.548081	-0.00376668	4.42923	0.00553509	0.011646	-0.00284423	0.147286	0.000251259	-0.00283719	0.0525473	0.0277799	1.33303	25
CP	a	CPa	CPa2	2	12	2022-04-11	8.3	7.58	22.3	0.176	3.495	58.233	940.883	76.749	80.42	0	948.353	0.957923	335.294	194.529	0.00910084	2342.32	98.6116	548.176	109.826	0.765938	0.0222904	4.03515	0.00402366	-0.00866452	0.00448077	0.0957199	-0.00126477	0.0123827	0.0474186	0.00531371	1.34787	25
CP	b	CPb	CPb2	2	12	2022-04-11	8	7.85	23	5.063	3.957	65.146	1051.62	82.4605	91.4805	0	982.036	1.06714	359.591	202.592	0.00728067	2437.15	96.9971	515.123	97.1164	0.703256	-0.0473572	4.01943	0.00267859	-0.0167385	0.0118788	0.118269	0.00118002	0.0212529	0.0395979	0.018417	1.36042	25
CP	c	CPc	CPc2	2	12	2022-04-11	8.17	7.81	21.7	2.383	2.241	41.08	957.535	83.5315	88.1555	0	985.03	1.16025	355.243	200.535	0	2424.53	96.0284	535.391	119.58	0.666565	0.00520422	4.19611	0.00581977	-0.0174105	0.0289038	0.0792132	0.000496037	0.0148843	0.0661782	-0.00268967	1.3958	25
CP	d	CPd	CPd2	2	12	2022-04-11	8.68	7.43	22	21.77	3.753	51.169	914.238	98.8099	124.333	0	990.768	1.31961	394.629	206.294	0.010921	2444.98	105.069	541.004	147.455	0.612292	-0.0145622	4.19241	0.00484388	0.00824707	0.00181538	0.093155	-3.34015e-05	0.00583802	0.0568751	0.034749	1.38667	25
MC	a	MCa	MCa2	2	12	2022-04-11	10.17	7.49	21.9	56.648	4.506	44.888	945.878	134.15	195.304	0.133432	998.004	1.19069	575.959	200.165	0.00364033	2505.87	102.26	564.702	169.633	0.573307	0.00649359	4.35708	-0.000209056	-0.00134906	0.0214615	0.102958	0.000991575	0.0155514	0.0784631	0.0244208	1.37183	25
MC	b	MCb	MCb2	2	12	2022-04-11	10.31	7.69	22.9	33.773	3.495	36.083	927.56	109.162	146.43	1.76427	972.804	1.37332	552.941	189.757	0.00182017	2454.98	79.6577	562.519	153.293	0.521327	0.0366124	4.46068	0.00253002	0.0110928	0.00123846	0.0419984	0.00133207	0.00144674	0.0504686	0.0253909	1.39238	25
MC	c	MCc	MCc2	2	12	2022-04-11	10.01	7.85	22.6	89.626	10.015	41.092	967.527	150.571	250.212	0.326168	1011.48	1.53089	553.453	183.176	0.0054605	2500.22	52.4701	592.454	169.705	0.833206	-0.0399893	4.46068	0.000354061	-0.0128729	-0.000878846	0.0514555	-0.000460641	0.00636648	0.059039	0.0669402	1.41634	25
MC	d	MCd	MCd2	2	12	2022-04-11	9.68	7.53	22.1	62.338	4.99	65.082	928.393	143.146	210.474	0.822832	1008.73	1.47001	565.985	194.2	0.00728067	2499.35	91.9277	591.83	182.307	0.739948	0.0259477	4.40333	0.0026777	0.00626336	-0.00726346	0.099229	-0.000317065	0.00774755	0.0750724	0.023779	1.40835	25
MP	a	MPa	MPa2	2	12	2022-04-11	7.26	7.63	22.3	12.776	8.573	44.191	879.267	87.7437	109.093	0.0074129	942.864	1.23008	311.509	186.425	0.0054605	2327.53	56.4417	529.155	120.185	0.591653	-0.00744794	3.72803	0.00579842	0.022094	0.00113846	0.0508261	-0.000578793	0.00855118	0.0549668	0.0189334	1.27596	25
MP	b	MPb	MPb2	2	12	2022-04-11	8.22	7.75	23.2	8.926	8.374	49.682	1008.33	99.024	116.324	0	971.557	1.33751	329.668	193.747	0.0127412	2402.78	64.0943	549.111	119.01	0.508332	0.0114989	3.85661	0.00188239	-0.00799932	-0.0211538	0.0630842	0.00156538	0.000326246	0.0465326	0.0360425	1.29765	25
MP	c	MPc	MPc2	2	12	2022-04-11	7.37	7.78	22.5	19.216	7.933	31.079	873.439	102.879	130.028	0.192735	978.792	1.5291	340.921	187.618	0.0182017	2403.22	40.2971	554.1	153.934	0.62758	0.0031567	4.31082	5.15968e-05	-0.00754454	0.0143981	0.147128	0.00378384	-0.00196894	0.0575907	0.0356805	1.26455	25
MP	d	MPd	MPd2	2	12	2022-04-11	7.6	7.38	21.6	10.149	7.331	52.37	890.924	92.313	109.793	0.126019	977.295	1.35542	341.432	195.681	0.00910084	2421.92	60.7039	527.908	139.267	0.693319	-0.0432995	4.20167	-0.00258785	-0.000488715	0.0146	0.0744768	0.00455606	0.0202939	0.0590561	0.0197635	1.25428	25
CC	a	CCa	CCa2	2	15	2022-04-14	10.43	7.17	23	48.721	4.587	83.028				0	949.351	0.707252	591.304	208.926	0	2519.36	111.882	570.315	101.46	0.444122	0.00182595	4.76133	-0.0029855	0.014076	-0.00936154	0.149756	0.000770228	0.00563686	0.0494122	0.0201255	1.27711	25
CC	b	CCb	CCb2	2	15	2022-04-14	12.18	8.51	24.5	18.164	4.608	93.92				0.266864	906.936	0.972247	574.936	201.522	-0.00182017	2461.07	95.5764	557.53	98.2556	0.401315	0.0491725	4.20999	0.001386	0.00269472	0.0181904	0.158301	0.00264819	-0.000216802	0.0477594	0.0528475	1.13113	25
CC	c	CCc	CCc2	2	15	2022-04-14	10.47	7.97	24	63.642	5.243	61.752				0	988.523	1.05282	592.072	209.749	0.00182017	2527.62	128.576	572.809	147.633	0.641339	0.0143753	4.71323	-0.00257806	0.00421517	-0.00984231	0.144343	-0.00087791	0.00281322	0.0670131	0.0175097	1.31477	25
CC	d	CCd	CCd2	2	15	2022-04-14	11.18	7.78	23.1	26.952	5.448	87.193				0	936.876	0.755595	587.468	206.623	0.00728067	2512.83	105.425	573.121	97.3656	0.484635	0.0279765	4.42923	4.448e-06	-0.00446123	0.0234423	0.118222	0.00128521	0.00514488	0.0354234	0.0367712	1.18124	25
CP	a	CPa	CPa2	2	15	2022-04-14	7.57	7.68	23.6	0.926	4.56	91.872				0	973.303	0.80573	299.233	201.892	0.00910084	2432.8	95.6409	516.37	47.6326	0.603119	-0.0170048	3.89547	0.00201317	0.00525199	0.0253077	0.12738	-0.00164515	-0.00126329	0.039189	0.0210714	1.19722	25
CP	b	CPb	CPb2	2	15	2022-04-14	7.33	7.97	24.6	3.373	3.968	89.502				0	966.816	0.780662	312.02	200.658	0.0054605	2424.53	102.486	518.865	33.2467	0.642868	0.0391217	4.22479	0.00466951	0.00146106	0.0123654	0.145932	0.00340446	-0.00230144	0.0458511	0.0504344	1.24857	25
CP	c	CPc	CPc2	2	15	2022-04-14	7.35	7.98	23.7	3.606	4.248	92.771				0	1009.48	0.868397	316.368	205.553	0.0054605	2493.69	98.4501	526.972	62.9761	0.49763	-0.00292846	4.42738	-0.0038324	-0.000313932	0.0313269	0.142234	0.000185453	-0.00289869	0.0505367	0.00820946	1.32732	25
CP	d	CPd	CPd2	2	15	2022-04-14	8.16	7.27	23.1	63.417	15.121	93.699				0	957.335	0.972247	343.734	199.63	0.00728067	2374.95	105.457	524.478	90.922	0.643632	0.0121249	4.34228	0.00375945	-0.00295096	0.0381538	0.166011	-0.00140236	0.0137065	0.0407395	0.0332095	1.32047	25
MC	a	MCa	MCa2	2	15	2022-04-14	9.82	7.38	23	17.438	5.001	84.677				21.2528	969.561	1.09937	562.148	194.694	0.0728067	2442.8	100.258	573.745	86.5789	0.547317	0.0440336	4.89732	0.000858465	-0.00489225	0.00663269	0.153879	-0.00112069	0.00939546	0.0674902	0.0271766	1.29423	25
MC	b	MCb	MCb2	2	15	2022-04-14	12.14	8.34	24.2	5.147	3.699	56.884				0.0259451	993.513	1.11191	554.987	184.739	0.010921	2489.78	60.1227	574.68	56.853	0.475462	0.0245862	4.66512	0.00494173	0.0132411	0.0258462	0.0412903	3.68912e-05	0.0134355	0.0291702	0.0116988	1.25314	25
MC	c	MCc	MCc2	2	15	2022-04-14	10.6	8.09	24	65.241	5.05	36.371				0.192735	1011.23	1.42704	547.059	177.91	0.00364033	2490.21	44.0749	584.659	89.0708	0.662743	0.0664175	4.49029	0.00223557	-0.0164229	0.0117269	0.131786	0.00255596	0.00737336	0.0698245	0.00966216	1.28509	25
MC	d	MCd	MCd2	2	15	2022-04-14	10.46	7.46	23.8	29.254	2.3	81.411				0	1022.21	1.2068	576.471	196.997	0.00364033	2531.97	93.865	581.54	113.136	0.583244	0.0579151	4.64847	-0.00250956	0.0157458	0.0131712	0.124611	-0.000917294	0.00408276	0.0522917	0.00682915	1.31134	25
MP	a	MPa	MPa2	2	15	2022-04-14	6.2	7.7	23.8	15.422	10.01	27.933				0	959.331	1.08505	251.688	179.432	0.00910084	2354.07	35.6797	543.81	55.5002	0.533558	0.0523759	4.13969	0.00477893	-0.0222128	0.0204423	0.0788985	0.00153946	-0.00182197	0.0357642	0.0430936	1.252	25
MP	b	MPb	MPb2	2	15	2022-04-14	6.82	7.89	24.4	12.486	9.709	28.883				0	979.042	1.1137	264.194	184.698	0.0127412	2409.74	40.6845	557.219	45.4254	0.603883	0.0312333	4.22294	0.00293034	-0.0134448	-0.0133538	0.0730921	0.00152799	0.00653012	0.0415914	0.00842664	1.29308	25
MP	c	MPc	MPc2	2	15	2022-04-14	6.94	7.98	23.8	45.398	12.393	25.749				0	995.01	1.2462	295.908	186.713	0.010921	2448.46	33.9684	556.283	102.136	0.525149	0.0477443	4.2766	0.00152655	0.00528763	0.0190827	0.0965539	-0.000723366	0.00927872	0.0464986	0.0206371	1.30336	25
MP	d	MPd	MPd2	2	15	2022-04-14	6.45	7.18	22.7	23.59	8.713	43.948				0	956.836	1.1513	279.54	185.767	0.0054605	2368.86	50.7588	538.198	79.4589	0.637517	0.0411906	3.88992	-0.00212615	0.00195486	0.00628654	0.0439339	0.0013894	0.00113092	0.0355768	0.0277606	1.25314	25
CC	a	CCa	CCa2	2	19	2022-04-18	12.37	8.07	24.6	0	2.795	74.698	956.703	89.6714	92.4664	0.756116	886.976	0.497762	573.402	198.478	0.00728067	2438.02	83.8553	563.143	15.2901	0.529736	-0.00432328	4.54302	0.000550663	-0.0102223	0.0166096	0.170889	0.00140585	0.0128726	0.0385756	0.0235425	1.15841	25
CC	b	CCb	CCb2	2	19	2022-04-18	12.67	8.39	25	0.666	3.07	52.136	895.92	82.6747	86.4107	0.811712	875	0.553268	560.614	195.599	0	2407.13	83.7908	536.015	18.0384	0.518269	0.02189	4.3284	0.00350681	-0.019905	0.00106731	0.112054	0.00125131	-0.00339066	0.0121656	0.0202027	1.07818	25
CC	c	CCc	CCc2	2	19	2022-04-18	12.03	8.26	24.5	5.863	3.608	96.921	934.221	89.1716	98.6426	9.0215	924.401	0.748433	569.565	201.028	0.010921	2421.05	118.276	559.089	56.5682	0.718545	0.0148825	4.49861	0.00256383	0.00953844	-0.00173846	0.113721	-0.00214567	0.00072858	0.0334299	0.0150386	1.20292	25
CC	d	CCd	CCd2	2	19	2022-04-18	10.82	8.22	24.1	0.987	3.823	71.635	918.401	84.3168	89.1268	0	880.739	0.510295	558.056	194.899	0.00182017	2383.65	92.9286	552.853	13.1435	0.617643	0.0379204	4.48381	0.00297749	-0.00858137	0.036	0.151943	-0.00160776	0.0197624	0.0310785	0.0206371	1.15613	25
CP	a	CPa	CPa2	2	19	2022-04-18	9.34	8.03	24.5	0	3.306	29.375	872.606	68.6243	71.9303	0	870.509	0.639212	230.23	178.239	0.00728067	2187.91	86.0187	489.554	1.47739	0.746828	0.0554191	3.70305	0.00376123	0.00418802	0.00894615	0.169315	0.00199212	0.0197624	0.0260862	-0.0065444	1.14586	25
CP	b	CPb	CPb2	2	19	2022-04-18	8.26	8.06	24.3	25.896	5.733	83.725	924.23	85.1021	116.731	0	879.491	0.617726	245.575	180.995	0.00728067	2212.7	90.3132	471.78	1.54859	0.792692	0.0370395	3.61517	0.00146873	-0.00426608	0.00221154	0.184264	-0.0021023	0.0130602	0.0259669	0.0449083	1.12372	25
CP	c	CPc	CPc2	2	19	2022-04-18	8.7	8.11	24.2	10.023	4.458	72.773	917.569	69.6667	84.1477	1.11935	893.463	0.768129	240.051	181.242	0.0163815	2221.84	84.6626	473.028	1.76219	0.692555	-0.00185131	3.52081	0.00295347	-0.00725098	0.0294231	0.144972	0.00228426	0.0205754	0.0385756	0.014749	1.12999	25
CP	d	CPd	CPd2	2	19	2022-04-18	9.03	7.89	23	0	3.102	74.285	915.071	73.4648	76.5668	0.474426	930.14	0.780662	289.003	194.118	0.00364033	2353.63	95.2212	508.575	5.50374	0.775111	0.0030299	4.22757	0.00517392	-0.00926862	0.02175	0.124894	0.000371903	0.000589952	0.0284546	0.00384846	1.23374	25
MC	a	MCa	MCa2	2	19	2022-04-18	10.05	7.96	24	4.394	3.844	62.921	931.724	81.6752	89.9132	0	965.569	0.868397	556.522	189.14	0.0054605	2452.81	80.8524	573.121	3.16127	0.748357	0.0427656	4.31452	0.00177653	-0.00449686	-0.000109615	0.0631629	0.00226233	0.0113508	0.0258988	0.034445	1.22232	25
MC	b	MCb	MCb2	2	19	2022-04-18	12.62	8.26	25.1	1.117	3.532	42.306	871.774	71.8228	76.4718	0.915493	953.842	0.836168	533.504	175.031	0.0054605	2410.18	52.3733	556.283	1.92951	0.551139	0.0384944	4.21739	0.00196869	-0.000975734	0.0180077	0.0969158	0.00185652	0.00214405	0.00577441	0.0351737	1.18238	25
MC	c	MCc	MCc2	2	19	2022-04-18	11.65	8.3	24.4	51.425	3.258	33.409	1029.14	97.1678	151.851	0	983.533	1.16741	538.619	177.376	0.0145613	2445.85	53.3097	561.584	3.76646	0.851552	-0.00768286	4.28862	-0.000813095	0.014563	0.0118692	0.124847	0.000956179	0.00342818	0.0349293	0.0646236	1.22917	25
MC	d	MCd	MCd2	2	19	2022-04-18	12.65	8.21	24.3	26.393	6.136	45.853	972.523	88.5291	121.058	0	1000	1.12086	548.593	182.847	0.00364033	2510.22	52.1472	579.981	7.41189	0.892065	0.0752536	5.45421	0.00248821	-0.00568641	0.0190212	0.0875846	0.000504512	0.00686366	0.0264781	0.00820946	1.55444	25
MP	a	MPa	MPa2	2	19	2022-04-18	7.88	8.01	24.2	15.269	3.597	11.774	985.012	106.235	125.101	0.441067	917.914	0.895255	190.128	170.095	0.00182017	2327.53	15.4537	488.93	2.18939	0.703256	0.0392552	3.6272	0.00286451	-0.00320889	-0.00318462	0.0966955	-0.000715888	0.00987805	0.0246379	0.0110425	1.13935	25
MP	b	MPb	MPb2	2	19	2022-04-18	7.57	7.9	24.7	32.382	6.056	13.596	898.418	70.2735	108.712	0.418829	950.848	1.06535	156.803	176.759	0.00728067	2400.61	18.9312	504.21	1.91527	0.654334	0.0288841	3.9445	0.00371764	-0.00988122	0.00587885	0.0626436	-0.00132908	0.00652491	0.0290169	0.001014	1.18352	25
MP	c	MPc	MPc2	2	19	2022-04-18	7.96	8	24.4	19.625	4.528	17.287	865.112	86.8156	110.969	2.67976	912.425	1.04208	221.407	172.933	0.00728067	2320.14	27.0262	510.134	4.03346	0.666565	0.0628938	3.48381	0.00129081	0.00168335	0.0231346	0.0855862	0.000763248	0.0174484	0.0282501	0.0104633	1.11721	25
MP	d	MPd	MPd2	2	19	2022-04-18	7.96	7.86	23.8	4.612	4.431	26.713	889.259	73.679	82.722	0.137139	952.345	0.863026	218.67	185.479	0.0054605	2429.32	39.0701	512.94	2.55251	0.676502	-0.016244	3.72525	0.00471132	0.0019888	0.0159808	0.060771	0.00391844	-0.0127892	0.0314023	0.0279054	1.19836	25
CC	a	CCa	CCa2	2	22	2022-04-21	10.87	8.1	24.2	24.63	6.249	87.833				0.656042	895.21	0.485228	590.793	205.841	0	2523.27	89.7966	549.111	1.89747	0.429598	0.0275894	4.41073	0.00567298	0.0041456	-0.00168269	0.129992	0.000675507	0.00140088	0.0419833	0.0183832	1.12509	25
CC	b	CCb	CCb2	2	22	2022-04-21	11.23	8.6	24.9	6.218	4.42	78.087				2.02743	875.749	0.383169	585.422	204.114	0.0054605	2505	81.5951	527.596	2.48843	0.370738	0.0454084	4.54579	0.000743706	-0.0152113	0.000796154	0.0793234	0.00283314	0.0104545	0.0240757	-0.00327365	1.13387	25
CC	c	CCc	CCc2	2	22	2022-04-21	12.15	8.53	24.3	6.241	7.743	96.179				0.233506	906.687	0.508505	590.281	216.29	0.0054605	2482.82	95.9315	564.702	6.24422	0.434949	-0.016551	4.14616	0.00163331	-0.0020431	-0.00269808	0.104327	0.00617179	-0.0080467	0.0327824	-0.0312548	1.15042	25
CC	d	CCd	CCd2	2	22	2022-04-21	8.97	8.1	24.2	4.325	8.855	102.634				0.441067	903.942	0.574754	576.471	212.176	0.0054605	2416.7	103.067	560.649	1.73015	0.476227	0.0408035	4.21924	-0.00182101	0.0297302	0.0206731	0.0892526	0.00265267	-0.00249218	0.0458511	0.0108591	1.2052	25
CP	a	CPa	CPa2	2	22	2022-04-21	8.76	7.67	24	0.517	7.361	83.337				0	924.401	0.549687	223.171	201.851	0.0054605	2373.64	83.3064	494.231	0.847277	0.496866	0.0294981	3.51249	-0.00284049	0.00409299	0.0130096	0.0960189	-0.000697443	-0.0135397	0.0386778	0.000416023	1.20178	25
CP	b	CPb	CPb2	2	22	2022-04-21	7.63	7.65	24.2	4.702	8.598	84.216				0.337287	916.168	0.626679	236.01	203.209	0	2366.25	91.96	493.92	1.45959	0.69179	-0.0731714	3.70028	-0.00300507	0.0190735	-0.00421538	0.12107	-0.00303804	-0.00799354	0.0547964	0.0370705	1.21205	25
CP	c	CPc	CPc2	2	22	2022-04-21	7.81	7.65	23.9	3.288	7.783	74.88				0.0111193	956.337	0.696509	232.66	210.572	0.00728067	2434.1	90.959	509.822	1.32431	0.529736	0.0213695	3.90009	0.000370074	0.00573562	0.00701538	0.110228	0.00140436	-0.00717115	0.0294258	-0.0242954	1.25314	25
CP	d	CPd	CPd2	2	22	2022-04-21	8.35	6.94	24.1	3.596	7.612	82.257				0.122313	889.721	0.759176	277.494	204.895	0.00364033	2442.8	78.5922	477.081	1.61267	0.566427	-0.0107021	3.64015	0.000194823	0.0134023	-0.00836923	0.144721	0.00269306	-0.0081134	0.0517294	-0.0236776	1.18466	25
MC	a	MCa	MCa2	2	22	2022-04-21	7.33	7.8	24.6	15.96	9.71	66.912				0.593032	935.629	0.965085	564.706	202.057	0.00910084	2588.95	67.8398	576.863	2.00783	0.671151	-0.0503203	4.60222	-0.000419002	0.00633124	-0.05375	0.0927144	0.000897851	-0.0124661	0.0481343	-0.0182191	1.34901	25
MC	b	MCb	MCb2	2	22	2022-04-21	12.07	8.52	24.7	0.42	6.176	59.505				1.10452	909.93	0.907789	551.662	197.121	0.00910084	2590.26	60.4133	568.444	2.10751	0.369974	-0.0299119	4.13784	0.00625923	0.000434414	-0.0177135	0.0275059	0.00522459	0.00913592	0.0370762	0.0199373	1.23602	25
MC	c	MCc	MCc2	2	22	2022-04-21	10.59	8.29	24.2	17.799	6.164	61.061				2.4685	941.866	1.24082	564.194	202.838	0.0054605	2678.56	60.8654	577.175	1.60555	0.612292	0.0272557	4.24052	-0.00093497	0.0230613	-0.0288654	0.0748544	0.00291091	-0.00429748	0.0319134	-0.0234749	1.34444	25
MC	d	MCd	MCd2	2	22	2022-04-21	11.17	8.24	24.3	2.024	6.341	88.107				1.10452	916.916	1.09221	564.962	212.546	0.00728067	2654.63	84.3074	574.057	1.77999	0.534322	-0.00338094	4.23867	-0.000879815	0.0464449	-0.0171385	0.0423446	-0.00461887	-0.00719304	0.0602658	0.0198021	1.32504	25
MP	a	MPa	MPa2	2	22	2022-04-21	7.27	7.54	24.3	22.709	8.022	12.073				0.51149	857.784	0.968666	153.171	184.986	0.00364033	2489.78	13.6907	504.521	2.33535	0.5305	0.0394554	3.24052	-8.45121e-05	0.00845919	-0.00868269	0.0239654	0.00442744	-0.011601	0.0428182	-0.0040888	1.20863	25
MP	b	MPb	MPb2	2	22	2022-04-21	7.14	7.6	24.6	12.723	7.555	39.437				0.752409	862.525	0.986571	161.1	197.861	0.00364033	2531.1	41.1689	514.811	1.73727	0.398257	0.0378003	3.395	-0.00143493	0.0147819	-0.00286731	0.0730921	2.09382e-05	0.00190536	0.0466519	-0.0177413	1.25314	25
MP	c	MPc	MPc2	2	22	2022-04-21	7.58	7.63	24.3	17.033	8.387	26.801				0.885841	820.359	0.959714	179.514	187.289	0.00364033	2445.85	29.7223	508.887	1.70523	0.561076	-0.0167645	3.36078	0.00352994	0.00664008	-0.00719038	0.0648623	0.00167705	-0.0101199	0.0297155	-0.0104392	1.21205	25
MP	d	MPd	MPd2	2	22	2022-04-21	7.54	7.09	23.5	16.713	5.292	53.084				0.630096	869.261	1.12444	204.246	213.246	0.00728067	2645.06	53.9554	501.715	1.67675	0.543495	-0.0424987	3.6938	-0.00261276	0.010655	-0.0290962	0.0191031	0.000447181	-0.0134876	0.0320838	-0.00531853	1.2908	25
CC	a	CCa	CCa2	2	26	2022-04-25	8.61	6.8	21	8.915	4.83	93.517	818.734	70.8232	84.5682	0.711638	807.635	0.594449	572.89	229.083	0.0054605	2702.48	89.732	521.048	2.01851	0.664272	0.00243994	4.03053	-0.000851348	0.0319701	0.0491731	0.128009	-0.000126626	-0.0123202	0.0413529	0.0372104	1.13684	25
CC	b	CCb	CCb2	2	26	2022-04-25	8.76	7.71	21.9	0.359	4.95	82.805	766.361	60.3283	65.6373	0.715345	947.854	0.474485	552.43	221.514	0.0145613	2642.45	79.2703	525.413	1.91527	0.448708	-0.0300988	4.22017	-0.00344542	0.0219243	-0.0301346	0.0933124	-0.00221148	-0.00780384	0.0290169	0.0209604	1.20977	25
CC	c	CCc	CCc2	2	26	2022-04-25	9.77	7.95	21.2	0.404	5.104	76.933	815.487	67.1893	72.6973	0.871016	954.84	0.712623	564.194	226.121	0.00728067	2690.74	76.2351	526.037	2.07547	0.499924	-0.0034717	4.12766	-0.00198203	-0.00153572	0.0204808	0.101841	0.00409642	-0.0134251	0.0456125	-0.0185618	1.20178	25
CC	d	CCd	CCd2	2	26	2022-04-25	7.82	7.3	21.4	14.432	7.293	102.471	769.692	81.818	103.543	0.726464	818.363	0.84154	564.194	229.864	0.00910084	2681.17	100.161	531.65	2.30687	0.560312	0.00161372	3.81406	-0.00218308	0.0209231	0.00995192	0.0826593	-0.00287651	-0.00791328	0.0439939	-0.018084	1.18466	25
CP	a	CPa	CPa2	2	26	2022-04-25	8.79	7.56	21.2	0.335	5.731	70.555	812.573	60.4068	66.4728	1.12305	815.12	0.784244	202.199	215.919	0.0145613	2615.48	69.8095	481.135	1.84407	0.632931	-0.0611052	3.12026	-0.00183169	0.00745461	0.0124	0.0921479	-0.000734832	-0.0158432	0.0276197	0.00710425	1.23944	25
CP	b	CPb	CPb2	2	26	2022-04-25	8.45	7.84	21.5	2.299	4.574	80.182	988.343	72.6795	79.5525	0.274277	934.631	0.796777	193.939	202.797	0.00728067	2440.19	75.4924	457.749	2.07547	0.73154	0.0107742	3.43293	-0.00334134	0.0183438	-0.0114308	0.100519	0.00108879	-0.0162602	0.0313852	-0.016583	1.19607	25
CP	c	CPc	CPc2	2	26	2022-04-25	8.12	7.68	21.5	1.198	0	77.092	835.97	64.5048	65.7028	0.318755	943.862	0.769919	184.783	201.769	0.00728067	2421.92	75.1695	464.297	1.97579	0.710136	-0.0169781	3.358	-0.00213593	0.0317326	0.0111808	0.103682	0.0012867	-0.01133	0.0376044	-0.0100965	1.22346	25
CP	d	CPd	CPd2	2	26	2022-04-25	8.19	7.28	20.9	13.347	0	74.931	854.288	69.4239	82.7709	0.615271	967.066	0.784244	244.655	210.654	0.00910084	2524.58	76.4934	483.63	1.94019	0.587831	-0.00577015	3.21554	-0.00457877	0.0290344	-0.0448462	0.120079	0.00100454	-0.000162602	0.0425967	0.00758205	1.13878	25
MC	a	MCa	MCa2	2	26	2022-04-25	6.78	6.98	21.4	104.48	2.14	47.182	936.719	170.775	277.395	1.11935	867.764	1.25336	537.852	204.813	0.010921	2717.27	49.3058	546.617	4.01922	0.803394	0.0043393	4.06753	-0.00311716	0.0244188	-0.0289231	0.10919	0.000836034	-0.000888055	0.0505708	0.0197346	1.29879	25
MC	b	MCb	MCb2	2	26	2022-04-25	8.21	7.54	21.9	7.189	0	90.529	896.753	70.1807	77.3697	0.848777	921.657	0.864816	553.197	196.298	0.010921	2404.09	98.0626	517.618	2.09683	0.554961	-0.0878137	3.65495	6.2272e-06	0.0114695	-0.00529038	0.0397797	0.0019647	-0.00206483	0.0452718	0.0128378	1.22461	25
MC	c	MCc	MCc2	2	26	2022-04-25	8.79	7.9	21.6	22.024	0	74.267	984.18	92.2416	114.266	1.49741	969.062	1.0385	562.916	192.842	0.00910084	2495.43	72.4249	527.908	1.96511	0.727717	0.0401495	4.15079	-0.000825549	0.0102308	0.0162231	0.0913139	-0.00188095	0.00456848	0.0474698	-0.00920849	1.31134	25
MC	d	MCd	MCd2	2	26	2022-04-25	8.47	7.24	21	11.086	0	95.154	898.418	81.104	92.19	0.51149	948.353	0.777081	569.821	204.319	0.00728067	2460.64	99.3542	538.821	1.54859	0.703256	0.020582	4.18779	-0.00314118	0.0109113	-0.00242308	0.0580645	-0.00349569	-0.0128831	0.0369739	6.75676e-06	1.32276	25
MP	a	MPa	MPa2	2	26	2022-04-25	8.42	7.43	21.2	10.677	0	16.608	889.259	79.8189	90.4959	0.196442	861.527	0.716204	117.136	162.073	0.00182017	2198.78	17.5525	449.641	1.83695	0.551139	0.0309263	3.05088	0.00216618	0.0188189	-0.0208654	0.0762707	-0.00290144	-0.0071232	0.0378599	0.00225917	1.19037	25
MP	b	MPb	MPb2	2	26	2022-04-25	7.91	7.79	21.6	10.556	0	59.848	943.381	104.736	115.292	0.711638	895.459	0.694718	131.688	184.862	0.00364033	2278.82	62.3507	473.651	1.246	0.480049	0.0120609	3.08048	0.000647629	0.0156033	-0.0187827	0.0462943	0.000909318	-0.00737753	0.0430056	-0.0156226	1.21205	25
MP	c	MPc	MPc2	2	26	2022-04-25	8.13	7.73	21	21.149	0.384	36.321	970.858	87.6009	109.134	0.33358	882.735	0.811101	169.412	174.743	0.00364033	2268.81	39.2961	482.694	1.1926	0.561076	-0.0442205	3.40241	-0.000975892	-0.000700831	-0.00225385	0.103194	0.00427339	0.00381593	0.0683762	-0.00142664	1.19379	25
MP	d	MPd	MPd2	2	26	2022-04-25	7.86	7.08	21	42.114	1.131	64.134	875.937	93.0269	136.272	0.381764	867.515	0.712623	175.473	183.587	0.00364033	2244.89	65.2244	473.963	1.42043	0.678795	-0.0130005	3.6901	0.000127213	0.00637027	-0.0239808	0.0841227	0.00259435	-0.00131749	0.0309252	-0.0051834	1.25314	25
CC	a	CCa	CCa2	2	30
CC	b	CCb	CCb2	2	30
CC	c	CCc	CCc2	2	30
CC	d	CCd	CCd2	2	30
CP	a	CPa	CPa2	2	30
CP	b	CPb	CPb2	2	30
CP	c	CPc	CPc2	2	30
CP	d	CPd	CPd2	2	30
MC	a	MCa	MCa2	2	30
MC	b	MCb	MCb2	2	30
MC	c	MCc	MCc2	2	30
MC	d	MCd	MCd2	2	30
MP	a	MPa	MPa2	2	30
MP	b	MPb	MPb2	2	30
MP	c	MPc	MPc2	2	30
MP	d	MPd	MPd2	2	30
[truncated: 341 more columns]

## Sheet: Sheet2
Treatment	Replicate	Name	Compartment	Day	Date	1_W_O2_mgL	1_W_pH	1_W_Temp_C	1_W_NO3_uM	1_W_NH4_uM	1_W_PO4_uM	1_W_DOC_uM	1_W_TN_uM	1_W_Al_uM	1_W_Ca_uM	1_W_Fe_uM	1_W_K_uM	1_W_Mg_uM	1_W_Mn_uM	1_W_Na_uM	1_W_P_uM	1_W_S_uM	1_W_Si_uM	1_W_Zn_uM	1_W_As_uM	1_W_B_uM	1_W_Cd_uM	1_W_Co_uM	1_W_Cr_uM	1_W_Cu_uM	1_W_Hg_uM	1_W_Mo_uM	1_W_Ni_uM	1_W_Pb_uM	1_W_Sr_uM	1_W_CH4_mgm2d	1_W_CO2_mgm2d	1_W_N2O_mgm2d	1_W_CH4_CE_mgm2d	1_W_N2O_CE_mgm2d	2_W_O2_mgL	2_W_pH	2_W_Temp_C	2_W_NO3_uM	2_W_NH4_uM	2_W_PO4_uM	2_W_DOC_uM	2_W_TN_uM	2_W_Al_uM
ef	a	efa		-1	2022-03-29				1.918	212.899	13.162			2.34989	1050.9	5.49866	550.384	181.037	1.02657	2598.96	19.0798	598.69	244.713	0.820975	0.0668313	4.7123	0.00278089	0.00578144	-0.0276731	0.101747	0.0139439	0.0205232	0.0996933	-0.00791023	1.57727
ef	b	efb		-1	2022-03-29				1.669	188.801	7.283			1.76056	1057.14	1.78335	552.174	181.571	0.8664	2602	16.4482	598.379	244.037	0.632931	0.00349706	4.61425	0.00334757	-0.00116749	-0.0255192	0.0777498	-0.00132011	0.0124036	0.0813256	0.00353137	1.64118
ef	c	efc		-1	2022-03-29				2.019	213.129	10.714			1.64937	1050.9	4.02686	549.872	180.995	0.97743	2601.13	17.3749	602.12	243.752	0.828619	0.00287774	4.76596	0.00684815	-0.00170711	0.000759615	0.149095	0.000578793	0.0112153	0.105418	0.0181853	1.6583
ef	d	efd		-1	2022-03-29				1.513	211.076	9.897			1.84952	1063.87	2.76813	555.754	182.641	0.921005	2625.92	16.6355	595.884	246.636	0.687968	0.0285771	4.74283	0.00304955	0.0155812	-0.00891154	0.113816	-0.00449374	-0.00362935	0.0700119	0.0215685	1.63775
ef	e	efe		-1	2022-03-29				1.836	204.041	8.501			1.80504	1086.08	2.5479	568.286	186.796	0.913724	2685.08	16.2706	585.282	251.05	0.604648	0.0443673	4.6938	0.00348901	-0.021534	-0.0142712	0.0942093	0.000142081	0.0276214	0.0856705	0.0155936	1.69254
ef	f	eff		-1	2022-03-29				1.386	194.082	7.944			2.03855	1067.37	2.10206	558.312	183.793	0.895522	2639.84	16.7033	609.916	247.027	0.59471	0.0963828	4.53654	-0.00276488	0.00948244	-0.00857115	0.0669866	0.000346976	0.00697415	0.0886352	0.0467037	1.71993
sl	a	sla		-1	2022-03-29				5.047	181.344	4.629			2.37213	1083.58	2.23277	588.235	194.57	0.902803	2689	65.3213	605.55	249.27	0.164348	0.060024	4.6827	0.000402989	-0.00649584	-0.0186558	0.0423918	-0.00104442	0.00371899	0.0759073	0.0105212	1.73933
sl	b	slb		-1	2022-03-29				4.485	193.329	48.464			2.63158	1066.12	2.11459	581.841	189.51	0.900983	2650.28	65.4181	617.711	246.031	0.240789	0.0793914	4.69288	-0.00247754	-0.0066859	-0.0281346	0.0330448	-0.00434618	0.00812695	0.0750383	-0.00627413	1.73248
sl	c	slc		-1	2022-03-29				2.655	208.307	82.309			2.10156	1063.12	2.05372	587.468	193.747	0.911904	2660.72	82.1117	613.346	246.137	0.168934	0.0299519	4.71693	0.000840673	-0.00208043	-0.00143269	0.00958773	-0.00425644	0.00889931	0.0608622	0.00928089	1.73362
sl	d	sld		-1	2022-03-29				4.455	213.412	71.767			2.10526	1068.86	2.06983	591.56	195.886	0.899163	2665.51	84.8886	617.399	246.743	0.194924	0.0910838	4.48751	0.00192243	0.00791447	-0.054	0.0370889	0.000110175	0.00482593	0.0674902	0.014971	1.66857
sl	e	sle		-1	2022-03-29				2.458	161.191	58.563			2.38325	1088.57	2.02149	600	196.545	0.921005	2714.22	75.6216	612.099	251.299	0.152117	0.0539242	4.62997	0.00162174	-0.00374512	-0.0585577	0.00659795	-0.00082706	0.00567334	0.0661782	0.0275965	1.77129
sl	f	slf		-1	2022-03-29				3.447	230.176	137.389			2.05337	1080.34	2.62847	619.949	210.037	0.931926	2677.69	146.69	623.012	249.413	0.486929	0.0688601	4.63182	0.000163687	0.00143051	-0.04525	0.00461054	-0.00313027	0.0195956	0.0678821	0.0136197	1.79069
CC	a	CCa	1	0	2022-03-30	7.98	7.91	19.9	12.948	162.751	25.712	997.502	290.361	1.86434	1055.64	2.76992	558.056	185.932	0.917364	2619.83	32.8382	601.809	247.633	0.991439	0.025654	4.6827	-0.00329864	-0.00190565	-0.0124942	0.0947443	-0.00360536	0.0171461	0.0811723	0.0220174	1.74846	0.0175342	10.2046	-0.0079299	0.490958	-2.36311	7.49	7.73	21.8	12.096	169.225	20.365	961.699	289.219	1.94589
CC	b	CCb	1	0	2022-03-30	8.35	7.69	20.3	12.416	170.048	27.09	974.188	291.004	2.27947	1075.6	2.99194	570.588	189.017	0.98107	2662.46	33.8069	602.432	250.694	0.804923	0.062213	4.62257	-0.000789965	-0.000227388	-0.0557692	0.0307946	-0.00397428	0.00452053	0.082808	-0.00430261	1.76215				0	0	7.48	7.66	20.4	11.55	163.356	21.204	985.845	294.359	1.68643
CC	c	CCc	1	0	2022-03-30	8.35	7.71	20.4	14.131	170.369	27.111	985.012	300.142	1.76798	1065.87	2.58013	562.404	187.947	0.902803	2647.24	33.258	598.067	249.199	0.852316	0.0227576	4.57724	-0.00217063	-0.00215171	-0.0545769	0.0973721	0.000829054	0.00780801	0.103203	0.0233156	1.74161				0	0	7.56	7.66	20.7	12.327	188.464	20.713	1029.98	299.928	1.83099
CC	d	CCd	1	0	2022-03-30	8.34	7.76	20.1	12.249	171.684	26.892	980.849	294.074	1.71238	1071.11	3.04208	567.008	188.852	0.957408	2661.16	33.1288	611.787	249.626	1.00596	0.105352	4.44866	0.00120185	0.0164348	0.0219038	0.0662156	-0.00237848	0.0174276	0.104192	0.0365589	1.78384				0	0	7.48	7.69	20.4	11.256	173.25	20.499	944.213	294.002	1.70867
CP	a	CPa	1	0	2022-03-30	8.46	7.81	20.1	13.16	146.8	25.915	980.017	291.646	1.9533	1056.89	2.79678	558.056	187.001	0.917364	2630.27	33.5809	592.142	246.6	0.908118	0.123665	4.45976	-0.00111022	0.000526048	-0.0603654	0.0235405	-0.00120146	-0.001059	0.0973079	0.0438272	1.72449				0	0	7.61	7.72	20.3	12.082	172.203	21.065	979.184	307.282	1.73832
CP	b	CPb	1	0	2022-03-30	8.4	7.82	20.6	14.589	178.51	28.136	938.385	288.291	11.8829	1085.08	3.33035	578.517	191.032	0.98289	2700.3	33.484	603.679	252.332	0.785048	0.0907768	4.62535	-0.0010435	-0.0108128	-0.0660769	-0.0176554	-0.00121392	0.00635293	0.121401	0.0233687	1.79753				0	0	7.56	7.73	21.2	12.383	175.592	21.176	932.556	288.433	1.47146
CP	c	CPc	1	0	2022-03-30	8.29	7.69	20.2	12.907	180.333	27.388	945.878	289.433	1.68273	1028.69	2.86303	544.757	181.983	0.935566	2560.68	33.3226	590.895	240.121	0.783519	0.0573011	4.27752	0.000894049	-0.0169116	-0.0648462	0.0183792	-0.00263622	0.00593183	0.0905435	0.0299083	1.75188	0.00645869	20.3155	-0.00299173	0.180843	-0.891535	7.48	7.62	20.5	12.048	170.909	20.572	954.205	286.934	1.6086
CP	d	CPd	1	0	2022-03-30	8.33	7.81	20.6	13.41	179.286	25.168	930.891	284.007	1.4937	1050.65	3.17637	559.079	184.903	0.955588	2619.83	31.721	602.12	245.283	1.01055	0.055032	4.35338	0.00075616	-0.0032598	-0.0195385	0.0634146	-0.00122588	0.0206483	0.0989095	0.0233687	1.82036				0	0	7.65	7.73	20.7	12.636	191.837	20.381	935.054	291.932	2.5278
MC	a	MCa	1	0	2022-03-30	8.55	7.79	20.1	13.261	170.93	27.254	945.046	279.509	1.57153	1057.63	2.98478	559.847	186.837	0.955588	2628.97	33.6132	589.959	247.063	1.05947	0.0389349	4.46438	0.00338315	-0.00147633	-0.0320385	0.0972935	-0.00470562	0.00374088	0.122508	0.0155936	1.82493				0	0	7.41	7.76	21.1	11.799	173.71	19.94	927.56	287.22	1.84581
MC	b	MCb	1	0	2022-03-30	8.38	7.71	20.3	13.239	154.888	25.262	982.515	284.864	1.70867	1080.59	3.51835	575.448	189.387	0.984711	2688.13	32.2893	603.056	251.121	0.832442	0.0590897	4.36355	-0.00348101	0.021534	-0.0576154	0.0482769	-0.00116307	0.025985	0.0985006	0.0158736	1.73476				0	0	7.53	7.62	21.2	12.085	176.816	20.666	916.736	283.15	1.76427
MC	c	MCc	1	0	2022-03-30	8.31	7.69	20.8	12.926	172.064	25.992	948.376	280.651	2.33506	1065.37	2.81468	562.66	187.618	0.935566	2642.89	31.9664	578.11	248.914	0.835499	0.0699947	4.44218	0.000269549	0.00624639	-0.0641346	0.0849095	-0.00491999	0.0118512	0.105009	0.0295125	1.85688				0	0	7.57	7.68	20.6	12.029	192.484	21.273	1113.24	287.434	2.88732
MC	d	MCd	1	0	2022-03-30	8.35	7.78	20.3	13.205	176.565	24.458	925.895	283.507	2.44626	1061.13	3.2068	561.125	186.179	0.971969	2631.58	31.5015	608.98	247.027	1.04953	0.0489722	4.25809	8.89601e-07	-0.013085	-0.0632308	0.0418568	-0.00107533	0.00714196	0.0934912	0.013055	1.78726	0.00215162	13.1689	-0.0148959	0.0602453	-4.43896	7.5	7.68	20.7	12.137	178.211	19.117	938.385	289.718	1.90511
MP	a	MPa	1	0	2022-03-30	8.45	7.74	20.2	16.352	172.074	27.051	906.744	280.366	1.79021	1007.49	2.71083	532.992	177.993	0.926465	2507.18	32.215	581.54	236.881	0.91194	0.0136679	4.83626	0.000765056	0.0312914	0.0379615	0.0544296	0.0134404	0.0056723	0.0949736	0.0665541	1.44602				0	0	7.53	7.7	20.4	13.495	158.523	21.054	966.694	289.433	1.75315
MP	b	MPb	1	0	2022-03-30	8.4	7.82	20.8	13.614	157.149	28.26	992.506	302.926	2.27947	1039.17	2.58371	550.128	183.752	0.917364	2592.43	33.5163	590.895	242.898	0.84773	-0.0194741	5.14339	-0.000759719	0.00858137	0.0268654	0.0800629	0.00503515	-0.00485929	0.106918	0.0513996	1.45857	0.00196047	13.5497	0.00180573	0.0548933	0.538108	7.53	7.71	21.4	12.316	160.17	22.39	948.376	290.004	1.68643
MP	c	MPc	1	0	2022-03-30	8.35	7.74	20.2	13.082	146.998	25.75	967.527	285.72	1.93106	1075.6	3.16741	574.169	190.128	0.966509	2680.73	35.1308	598.379	251.015	1.10992	0.00876001	5.04903	0.00207811	-0.00504836	0.0390385	0.064343	0.00198016	0.0129456	0.0984324	0.0364286	1.50879				0	0	7.51	7.7	20.1	11.501	179.376	21.298	940.883	288.648	12.6909
MP	d	MPd	1	0	2022-03-30	8.37	7.78	20.5	16.866	155.973	25.124	945.046	279.937	1.64937	1059.38	2.59087	559.335	187.042	0.933746	2631.58	32.9674	598.69	247.882	1.05947	-0.0204485	5.12858	0.00119295	-0.00454437	0.0303654	0.094823	-0.000238297	0.0140609	0.0904924	0.0202268	1.5396				0	0	7.41	7.71	20.9	13.421	185.032	20.507	923.397	283.936	1.70497
CC	a	CCa	1	2	2022-04-01	8.45	7.35	19.3	115.177	88.96	73.386			4.37732	1073.6	3.03491	596.931	198.313	0.509647	2668.55	79.6254	624.571	248.309	1.00749	0.018393	4.7049	0.00366071	-0.00589852	0.00571731	0.134823	0.00095917	0.00947259	0.109678	0.0372683	1.45629	0.00244531	8.1798	-0.0282171	0.0684687	-8.40871	7.5	7.35	20	102.767	95.06	67.082			1.7828
CC	b	CCb	1	2	2022-04-01	8.31	7.7	20.2	106.595	101.72	82.404			2.50185	1098.55	3.06893	613.299	205.142	0.424099	2740.76	85.2115	624.259	254.361	0.754472	-0.0636279	5.10823	-0.00118495	0.00979976	-0.00447885	0.101574	0.00458946	0.0108922	0.0952803	0.00596042	1.55672	0.00343989	14.4459	0.0155463	0.0963168	4.63281	7.54	7.79	19.9	94.802	85.336	72.4			3.38399
CC	c	CCc	1	2	2022-04-01	8.36	7.68	20	112.268	90.569	96.959			2.60934	1090.57	2.86482	607.673	204.237	0.424099	2703.35	89.0862	613.658	251.655	0.953983	-0.020355	5	0.00193399	0.0125963	0.0203654	0.152699	-0.000526447	0.0134876	0.093849	0.0462403	1.56129	0.00219067	12.4929	0.00059534	0.0613388	0.177411	7.61	7.74	19.7	101.089	85.63	83.984			2.75019
CC	d	CCd	1	2	2022-04-01	8.36	7.59	20.2	108.972	67.289	70.676			1.93477	1077.59	3.1137	597.954	198.643	0.440481	2685.52	76.0413	626.442	249.875	0.946338	-0.0612653	4.88992	0.0030371	-0.00970304	0.000205769	0.136428	0.000343985	0.00694601	0.0997955	0.0388176	1.55444	0.00200957	11.286	-0.00103994	0.0562678	-0.309901	7.49	7.61	20.4	98.403	84.924	69.263			1.40845
CP	a	CPa	1	2	2022-04-01	8.51	7.7	20	104.839	58.485	72.22			0.952557	1062.62	2.67323	558.056	196.627	0.369494	2634.62	71.1656	613.346	242.079	0.801865	0.0540176	4.85939	0.00387688	0.0206686	0.00811346	0.0855232	0.000998056	0.00767146	0.0899642	0.0251351	1.49053	0.00478899	8.83893	0.0192792	0.134092	5.74521	8.05	7.65	20	93.411	48.895	61.254			1.00074
CP	b	CPb	1	2	2022-04-01	8.37	7.65	20.5	110.531	60.853	63.82			1.06375	1084.33	2.9991	572.634	201.399	0.365854	2703.78	70.2293	627.378	248.273	0.829384	-0.043393	4.65032	-0.000695668	0.0119854	0.00173077	0.106814	0.00103744	0.00506775	0.0868802	0.0502896	1.49738	0.00109225	12.43	0.0186885	0.030583	5.56916	7.87	7.71	20.3	94.151	55	49.104			0.763529
CP	c	CPc	1	2	2022-04-01	8.13	7.68	20.3	99.646	71.159	79.239			0.963677	1105.29	2.98299	582.097	205.183	0.271205	2750.76	69.0991	602.744	251.905	0.852316	-0.0164442	4.59112	0.00319633	0.007458	0.0189192	0.114036	0.00217409	0.000382531	0.0736923	0.021583	1.46542	0.0197912	22.4327	0.0333054	0.554155	9.92501	7.78	7.66	20.1	88.493	59.645	48.33			0.737583
CP	d	CPd	1	2	2022-04-01	8.54	7.61	19.3	103.987	50.434	69.195			0.808006	1080.34	2.93107	565.985	197.779	0.418639	2686.82	61.4466	614.593	247.561	0.924935	-0.0293246	5.03885	-0.00190908	0.0130884	0.0131788	0.121951	-0.00222743	0.00236502	0.100324	0.05	1.58525	6.1e-05	7.9104	-0.0132827	0.001708	-3.95823	7.77	7.59	19.3	93.035	43.993	45.504			0.5745
MC	a	MCa	1	2	2022-04-01	8.48	7.39	19.9	110.088	92.29	59.703			1.44181	1084.33	3.08147	604.348	204.278	0.555151	2702.91	89.958	619.582	250.872	0.946338	0.0650027	5.02313	-0.000124544	0.00985576	0.0279423	0.215106	-0.00208236	0.01059	0.122576	0.0428861	1.53161	0.0294342	19.2454	0.0650689	0.824157	19.3905	7.56	7.51	19.6	103.595	97.315	70.479			1.38621
MC	b	MCb	1	2	2022-04-01	8.34	7.54	20.4	104.379	103.512	80.623			1.48258	1115.52	3.16562	624.297	209.79	0.422279	2782.51	88.5696	615.217	257.85	0.849259	-0.0355179	4.70675	0.000368295	0.0091719	0.0388077	0.101023	-0.000295129	0.00865437	0.0896746	0.0443678	1.49167	0.0026339	15.1284	0.0239716	0.0737491	7.14354	7.6	7.72	19.9	127.15	103.432	69.801			1.42328
MC	c	MCc	1	2	2022-04-01	8.31	7.71	20.6	150.189	113.336	74.713			1.45293	1069.11	3.01522	596.675	201.563	0.442301	2668.12	89.4414	626.13	247.49	1.04495	-0.109704	4.56152	0.00111289	-0.00688444	0.0376346	0.105193	-0.00035595	0.00237961	0.102266	0.0293292	1.45857	0.00215862	14.6373	0.00433878	0.0604415	1.29296	7.54	7.69	20.8	132.289	116.446	70.303			1.52706
MC	d	MCd	1	2	2022-04-01	8.41	7.57	19.7	139.731	112.906	74.862			2.56857	1088.32	3.05103	603.836	202.921	0.425919	2718.14	79.8838	608.98	252.367	0.840086	-0.0186199	4.7271	-0.00266257	-0.0177329	0.0326154	0.136129	-0.00107433	0.0061872	0.0855853	0.0188079	1.48026	0.00129754	10.147	0.000534934	0.0363311	0.15941	7.61	7.65	19.3	100.295	77.608	66.155			1.33432
MP	a	MPa	1	2	2022-04-01	8.36	7.66	20.1	116.65	53.237	75.549			3.20608	1098.05	2.92927	579.795	207.034	0.289407	2735.54	80.9493	623.012	251.477	0.858431	-0.0686999	4.81314	0.000566676	0.00999321	0.00169423	0.126231	0.000390847	0.000415885	0.0825013	0.0411438	1.5202	0.0245996	19.1688	0.0523979	0.68879	15.6146	8.02	7.66	20.1	104.86	39.303	59.274			0.941438
MP	b	MPb	1	2	2022-04-01	8.4	7.68	20.7	107.705	59.849	73.542			0.930319	1107.04	2.58192	583.632	208.227	0.316709	2743.37	78.7213	609.292	253.186	0.918055	-0.0097464	5.07123	-0.00194645	0.00969455	0.00334038	0.13967	0.00100603	0.012487	0.0901346	0.0275193	1.55786	0.00170984	-25.5387	0.00912559	0.0478755	2.71942	7.99	7.66	20.7	94.88	48.605	61.081			1.26761
MP	c	MPc	1	2	2022-04-01	8.39	7.61	19.9	355.443	85.576	67.086			2.25352	1075.35	3.1692	571.355	203.25	0.32217	2675.08	83.2741	620.518	246.814	0.953983	0.0187667	4.83904	9.78561e-06	0.00476667	0.0246731	0.0968843	0.000751284	0.0107984	0.0973931	0.0576737	1.57156	0.00269236	15.8324	-0.00355395	0.0753861	-1.05908	7.79	7.7	19.4	289.178	90.74	58.971			0.670867
MP	d	MPd	1	2	2022-04-01	8.43	7.57	19.4	366.077	81.266	65.396			5.56709	1095.06	2.70546	573.402	204.237	0.32399	2718.14	72.4249	613.658	249.875	0.897416	-0.0594768	4.75671	0.0060306	0.0206007	0.0114808	0.127742	-0.000343487	0.00580988	0.100187	0.0392712	1.54531	0.00459881	14.2594	0.0065136	0.128767	1.94105	8.08	7.64	19.1	310.374	67.919	52.623			0.748703
CC	a	CCa	1	5	2022-04-04	8.62	6.74	20.3	114.6	8.404	122.232			1.29726	1075.1	2.58371	619.949	211.23	0.0637059	2665.94	136.293	626.13	242.898	1.13973	-0.00373465	4.84921	-0.00178899	-0.000548108	-0.0318654	0.190559	4.38706e-05	-0.00173442	0.0776112	0.0470801	1.5339	0.0180532	6.35573	-0.0191075	0.50549	-5.69402	8.84	6.69	20.1	432.69	15.39	95.782			1.09711
CC	b	CCb	1	5	2022-04-04	8.54	7.6	20.8	212.359	9.515	135.417			1.56783	1061.13	2.90242	610.23	210.284	0.0509647	2633.32	139.005	620.829	239.872	0.846965	0.00765884	4.66142	0.00237079	-0.00582386	0.0112462	0.0855232	0.00229024	0.00771107	0.0836258	0.0635618	1.48368	0.184032	10.2634	0.0218837	5.15288	6.52134	8.88	7.55	20.9	205.193	9.956	96.437			0.885841
CC	c	CCc	1	5	2022-04-04	8.48	7.62	20.6	225.031	11.247	109.951			1.4381	1085.33	2.66428	621.483	213.821	0.0418639	2688.13	135.938	629.872	247.811	0.850787	-0.00250667	4.79001	0.00068944	-0.0275242	0.0321346	0.142014	0.00240889	0.0051626	0.0803374	0.0563224	1.55216	0.0103247	5.23783	0.00190883	0.289092	0.568832	8.52	7.67	20.6	204.826	9.149	105.997			1.0897
CC	d	CCd	1	5	2022-04-04	8.53	7.34	20.6	126.457	5.708	122.103			1.0934	1102.05	2.65533	629.668	213.081	0.0382235	2734.23	118.34	597.131	249.555	0.820975	-0.0222771	4.70768	0.00163598	-0.00699983	0.0360385	0.0928875	-0.00110773	-0.000882843	0.0884819	0.0172587	1.53618	0.0591671	7.31855	-0.0120714	1.65668	-3.59728	8.93	7.43	20.7	59.743	4.978	122.515			1.44181
CP	a	CPa	1	5	2022-04-04	8.62	7.58	20.3	349.902	12.915	81.251			0.296516	1080.84	2.24709	515.601	211.6	0.0291227	2673.34	104.973	623.012	224.849	0.618407	-0.0438601	4.65587	0.00171871	-0.00970304	0.02025	0.127411	0.00137096	0.0186783	0.0764696	0.0246815	1.5533	0.0907336	8.15075	-0.000216043	2.54054	-0.0643808	9.27	7.63	20.1	311.8	7.987	69.413			1.17494
CP	b	CPb	1	5	2022-04-04	8.69	7.73	20.9	47.666	3.575	73.655			0.73017	1073.6	2.18263	522.251	209.667	0.0236622	2659.85	98.9022	604.615	219.972	0.694083	-0.060638	4.87512	0.00182635	0.0107551	-0.000780769	0.138678	0.00109278	0.0076329	0.0764696	0.00996139	1.57042	0.0328962	3.34189	0.00772994	0.921093	2.30352	9.12	7.83	20.5	259.305	6.556	70.565			0.17791
CP	c	CPc	1	5	2022-04-04	8.44	7.56	20.8	113.797	7.089	85.841			1.53447	1081.84	2.18621	521.228	211.312	0.021842	2680.3	95.4149	590.271	222.962	0.64669	-0.00634677	4.24607	0.00435371	0.00200577	-0.00514038	0.0873485	-0.00110524	-0.00318532	0.0707276	0.0268098	1.44259	0.125182	14.6589	-0.0200504	3.5051	-5.97501	9.22	7.67	20.5	100.7	4.436	66.507			0.252039
CP	d	CPd	1	5	2022-04-04	8.59	7.23	20.1	134.182	6.69	80.171			1.75686	1120.26	2.28648	548.082	214.932	0.0200218	2779.9	89.6997	617.399	241.367	0.881364	0.0236519	4.52729	0.00146784	0.0248939	0.00922885	0.0995594	0.000171494	0.0117469	0.0946669	0.0336535	1.54987	0.0570419	2.37104	0.0271433	1.59717	8.08869	8.86	7.35	19.5	117.999	3.414	68.925			13.0541
MC	a	MCa	1	5	2022-04-04	8.55	6.96	20.4	206.734	11.796	117.18			1.33803	1064.12	2.53178	611.765	213.821	0.116491	2634.19	144.01	609.604	242.435	0.863782	-0.0177389	4.50601	-0.000726804	-0.00987612	-0.0123635	0.182376	-0.00102398	0.0151657	0.103118	0.0266844	1.48254	0.0566856	11.3082	0.010814	1.5872	3.22257	8.82	6.96	20.2	197.893	10.29	107.818			0.945145
MC	b	MCb	1	5	2022-04-04	8.35	7.52	20.7	229.716	16.498	114.772			1.23425	1042.42	2.61415	599.488	209.009	0.0418639	2575.03	146.981	611.787	235.671	0.745299	-0.0117912	4.59852	0.00365003	0.0283048	0.0238846	0.0765696	0.00143676	0.00349072	0.0798262	0.0594112	1.4871	0.0143356	2.64636	0.0226431	0.401396	6.74766	8.82	7.59	20.5	228.958	13.878	102.604			8.03188
MC	c	MCc	1	5	2022-04-04	8.48	7.63	20.8	222.783	12.721	106.874			0.95997	1079.84	2.59266	617.391	215.549	0.0564252	2662.46	139.07	601.809	244.179	0.898181	0.0117192	4.77891	0.00205676	-0.000268115	0.0256346	0.171518	0.000599232	0.00484886	0.100733	0.0486969	1.52705	0.0180443	7.59329	0.0247173	0.50524	7.36576	8.94	7.65	20.7	201.789	11.914	112.495			1.00074
MC	d	MCd	1	5	2022-04-04	8.46	7.25	20.5	214.286	15.056	104.877			1.08599	1083.83	2.66786	619.949	215.919	0.0582454	2674.64	140.491	600.561	247.597	0.798808	-0.00398692	4.68918	0.00146695	-0.00367046	0.0130269	0.15476	-0.000277681	0.0197624	0.0814278	0.026361	1.53047	0.00798023	4.86966	0.0278771	0.223446	8.30738	8.42	7.36	20.1	215.969	12.592	81.278			1.15641
MP	a	MPa	1	5	2022-04-04	8.48	7.44	20.6	111.174	8.019	86.84			0.303929	1079.84	2.34199	517.136	212.546	0.0309428	2651.59	107.394	604.927	226.379	0.781991	0.0106487	4.62257	0.0059968	0.000464958	0.00813654	0.157671	-0.000249763	0.00121117	0.0717158	0.0286824	1.4871	0.0329101	7.09877	0.0068616	0.921482	2.04476	9.28	7.52	20.3	97.151	4.549	83.894			0.107487
MP	b	MPb	1	5	2022-04-04	8.49	7.67	20.9	110.547	11.091	102.848			0.467013	1111.28	2.3402	536.061	221.349	0.0345832	2732.49	117.146	619.582	233.001	0.682617	-0.0101548	4.93802	0.00156392	0.00402002	0.00903462	0.142754	4.13779e-05	-0.0047561	0.0857897	0.0157722	1.60123	0.0118454	5.85744	0.00467572	0.331671	1.39336	9.25	7.8	20.5	100.405	5.356	94.566			0.207561
MP	c	MPc	1	5	2022-04-04	8.45	7.6	20.5	118.382	9.795	91.182			1.38621	1088.07	2.40645	528.133	216.002	0.0291227	2685.52	107.233	605.55	235.208	0.763645	-0.0409637	4.79556	0.00222133	0.030375	0.000640385	0.0987254	0.0010848	0.00848343	0.078838	0.0467568	1.56814	0.0102327	16.479	-0.00455377	0.286515	-1.35702	8.72	7.66	20	109.3	4.35	80.464			0.137139
MP	d	MPd	1	5	2022-04-04	8.55	7.12	20.2	120.722	10.897	93.735			0.429948	1101.05	2.36705	526.854	215.22	0.0400437	2695.95	101.614	587.153	233.393	0.704785	0.0229578	4.6901	0.00288853	-0.00378585	0.0217115	0.144689	-0.00110374	0.00395351	0.106952	0.0496622	1.56243	0.0126109	40.3157	0.0152708	0.353105	4.5507	8.94	7.22	19.7	108.34	5.415	85.037			0.222387
CC	a	CCa	1	8	2022-04-07	8.33	7.1	21.4	187.018	6.018	119.25			0.782061	1043.66	2.01432	608.184	214.315	0.0273025	2585.04	155.99	610.851	222.891	0.710136	0.0110892	4.78261	0.00514723	-0.013606	-0.00893077	0.147616	0.000799641	0.0122055	0.0805418	0.0588803	1.50536	0.350312	10.293	0.00603795	9.80875	1.79931	9.2	7.06	21.5	183.958	4.054	110.154			0.656042
CC	b	CCb	1	8	2022-04-07	8.01	7.17	22.8	174.77	6.034	113.245			0.581913	1060.63	2.46553	618.67	217.688	0.032763	2640.28	149.855	611.787	223.959	0.586302	0.00797384	4.75856	0.00439996	-0.00141184	0.022	0.105995	0.000422254	0.00717636	0.087221	0.023388	1.52134	0.567511	12.2299	-0.00595727	15.8903	-1.77527	9.68	7.4	22.6	171.829	4.608	120.289			2.65382
CC	c	CCc	1	8	2022-04-07	8.12	7.45	22.5	202.336	6.68	124.035			2.80949	1076.85	2.23814	618.414	217.359	0.0200218	2629.4	156.087	607.421	234.496	0.753707	-0.0333823	4.80666	-0.00278623	0.00566095	0.0159	0.0862313	0.000752281	0.00579008	0.0705231	0.0152558	1.56471	0.0732501	-7.24072	-0.0338965	2.051	-10.1012	9.07	7.59	22.3	224.882	5.103	118.92			1.11564
CC	d	CCd	1	8	2022-04-07	8.25	7.47	21.7	243.665	5.717	114.194			0.648629	1053.39	2.76813	609.207	212.711	0.0254823	2590.69	149.758	609.292	222.143	0.765174	0.0331153	4.605	-0.00155235	5.43017e-05	0.156288	0.10181	4.93544e-05	0.0139254	0.111995	0.0370753	1.51335	0.141325	7.00772	-0.00963644	3.95711	-2.87166	9.18	7.6	21.4	250.969	6.238	134.809			0.581913
CP	a	CPa	1	8	2022-04-07	8.29	7.56	21.4	71.041	4.786	85.742			0	1047.16	1.62578	431.458	210.284	0.00910084	2576.34	101.13	583.723	188.644	0.58248	-0.00332621	4.53099	0.00159772	0.0208383	-0.00847885	0.163808	0.00219303	0.001601	0.0743227	0.019194	1.4814	0.264587	13.3056	-0.00637279	7.40844	-1.89909	7.89	7.65	21.3	50.866	2.607	77.04			0
CP	b	CPb	1	8	2022-04-07	8.09	7.61	22.7	65.294	5.571	95.163			0	1061.63	1.73321	455.243	213.863	0.010921	2606.35	107.814	591.207	184.407	0.607705	0.0170982	4.77706	0.00218575	0.00684202	-0.00888462	0.1893	-0.000442196	0.00721284	0.0694837	0.068195	1.53732	0.171569	13.2362	0.0183604	4.80392	5.47139	7.55	7.44	22.1	56.541	3.344	94.74			4.04744
CP	c	CPc	1	8	2022-04-07	8.04	7.41	22.3	67.856	4.963	52.102			0	1064.37	1.8299	450.639	212.834	0.010921	2605.48	104.585	598.69	188.501	0.631402	-0.012201	4.45236	0.00035673	0.00891227	0.0406154	0.114618	-0.000113166	0.0134668	0.0804055	0.0128041	1.49281	0.165899	10.631	-0.0224035	4.64518	-6.67623	7.33	7.5	22.3	51.646	5.534	48.516			0.830245
CP	d	CPd	1	8	2022-04-07	8.24	7.38	21.6	121.024	6.475	58.132			0.922906	1074.35	2.59624	475.959	215.755	0.0273025	2617.66	108.976	592.454	211.107	1.05488	-0.0206086	4.39685	0.00420069	-0.0106906	0.00429038	0.140378	0.000861957	0.0155097	0.0697052	0.0450145	1.47113	0.0671299	4.79341	0.0197431	1.87964	5.88344	7.51	7.41	21.4	232.109	5.631	62.911			0
MC	a	MCa	1	8	2022-04-07	8.19	7.11	21.9	389.74	16.137	65.953			0.189029	1046.91	1.85855	601.79	211.806	0.0345832	2565.9	145.399	600.249	226.059	0.749121	-0.0314602	4.72433	0.00173917	0.00137282	-0.0100731	0.194178	0.00186001	0.000956848	0.0924348	0.0361728	1.50651	0.0138697	8.762	0.0125048	0.388351	3.72645	8.85	7.14	21.9	471.656	13.792	69.435			0.474426
MC	b	MCb	1	8	2022-04-07	7.97	7.36	22.3	417.578	29.937	64.455			1.13417	1065.12	1.9427	613.555	217.441	0.0309428	2635.49	139.619	589.336	226.415	0.678031	0.0127576	4.56429	0.00429588	0.019328	0.0171615	0.0642172	-0.000697443	-0.00031478	0.0733345	0.00454054	1.43689	0.0154853	3.38272	-0.0154679	0.433588	-4.60942	9.19	7.5	22.1	335.424	16.88	115.24			1.0934
MC	c	MCc	1	8	2022-04-07	7.97	7.54	22.5	148.732	16.245	98.543			0.637509	1045.16	2.03044	590.537	204.484	0.032763	2556.76	119.923	602.432	226.7	0.635988	0.00205686	4.65865	-0.000726804	0.017139	-0.00426538	0.090181	0.00147764	0.0209714	0.0878003	0.0204826	1.48824	0.121908	9.69015	0.0257867	3.41343	7.68442	9.24	7.69	22.2	134.924	8.885	68.992			0.852483
MC	d	MCd	1	8	2022-04-07	8.18	7.35	21.5	172.192	15.599	57.643			0.685693	1075.1	2.28469	612.276	218.511	0.043684	2616.35	151.727	598.379	235.422	0.826326	-0.0303257	4.71415	0.00191531	0.0083404	-0.000378846	0.119308	-0.00165412	0.00992078	0.0912251	0.0308784	1.47797	0.0590376	6.09429	0.0379499	1.65305	11.3091	8.52	7.43	21.5	176.494	9.988	74.98			0.544848
MP	a	MPa	1	8	2022-04-07	8.02	7.53	22	45.043	12.737	58.806			0	1060.13	2.00716	436.061	213.78	0.0291227	2581.56	98.2887	585.906	197.935	0.668094	0.00948478	4.3839	-0.00313406	-0.00392839	0.000226923	0.109788	-0.000211376	0.0116531	0.0729767	0.0207432	1.41634	0.0765412	9.96484	-0.00451364	2.14315	-1.34507	7.01	7.57	21.9	75.837	6.685	55.006			0
MP	b	MPb	1	8	2022-04-07	7.98	7.61	22.4	105.962	13.308	64.916			0	1070.36	2.02686	449.361	217.688	0.021842	2601.13	108.298	582.788	200.142	0.495337	-0.0617726	4.41813	-0.000506183	-0.0150789	0.0607885	0.0735169	0.000528441	0.00271837	0.0688022	0.0240347	1.46085	0.0285783	-13.4132	0.0187053	0.800192	5.57419	7.71	7.66	22.2	97.56	6.723	69.364			0
MP	c	MPc	1	8	2022-04-07	7.91	7.45	22.6	107.292	12.684	58.84			0.400297	1051.65	2.13608	446.036	206.458	0.0254823	2563.29	78.5599	583.411	209.434	0.789635	0.0441938	4.45976	0.000883373	-0.00887663	-0.0142135	0.0904485	0.00135849	-0.00348447	0.0798944	0.0331371	1.46884	0.241444	59.3875	-0.0373438	6.76045	-11.1285	7.18	7.52	22.3	98.566	6.142	86.082			2.16086
MP	d	MPd	1	8	2022-04-07	7.99	7.21	21.5	49.509	13.184	79.875			0	1052.15	2.02686	441.688	213.945	0.0291227	2564.16	101.97	579.669	201.46	0.6207	-0.0252936	4.48844	-0.000232186	-0.0151536	0.0200577	0.0839496	-0.001694	0.0143215	0.0844607	0.0286824	1.52134	0.0256043	11.4376	0.0202156	0.71692	6.02426	6.97	7.24	21.4	45.23	5.674	71.879			9.79244
CC	a	CCa	1	12	2022-04-11	8.61	7.08	22.3	115.116	4.151	79.056	963.364	187.553	9.4811	1024.45	1.33393	616.624	218.017	0.00910084	2611.57	137.423	600.561	178.818	0.614585	-0.038708	4.83164	-0.000575572	-0.00183438	0.00967115	0.150118	0.0014906	-0.00513654	0.078838	0.00576737	1.47341	0.111538	3.1951	-0.0193607	3.12305	-5.76949	10.46	7.26	22.1	108.68	4	121.754	913.405	196.263	0.126019
CC	b	CCb	1	12	2022-04-11	8.57	7.66	23.2	87.178	3.366	120.076	895.92	159.638	0.667161	995.259	1.06535	605.371	212.752	0.00910084	2571.12	130.675	608.669	168.85	0.475462	-0.0403097	4.73265	0.00284494	0.00338028	0.00742692	0.0990087	-0.000633132	0.00801855	0.0437553	0.0302992	1.41064	0.214618	-1.73318	-0.00868316	6.0093	-2.58758	10.98	7.93	23	81.649	3.333	66	887.594	149.714	0
CC	c	CCc	1	12	2022-04-11	8.45	7.66	22.8	126.439	6.454	130.041	981.682	192.765	0.463306	1053.14	1.56132	610.997	215.549	0.010921	2604.18	148.176	614.593	201.139	0.695612	-0.0460625	4.73543	0.00309581	-0.0113626	-0.000446154	0.129772	0.000574306	-0.0050615	0.0796388	0.0218388	1.48482	0.0287915	-0.871852	0.0159672	0.806163	4.75821	10.23	7.82	22.6	111.22	4.377	126.166	849.292	177.415	1.27502
CC	d	CCd	1	12	2022-04-11	8.62	7.5	22.3	93.817	3.791	79.801	920.899	171.418	0.00370645	1021.96	1.28917	614.834	216.495	0.0054605	2614.62	132.063	600.873	173.727	0.562605	-0.0397758	4.43108	-3.38048e-05	-0.00865943	0.0205769	0.073926	0.00135401	-0.00620596	0.0780371	0.0069305	1.40607	0.0718284	-1.21132	0.0281584	2.01119	8.39121	10.89	7.74	22.2	85.978	3.086	56.618	810.908	157.139	0
CP	a	CPa	1	12	2022-04-11	8.54	7.49	22.6	4.364	4.931	81.705	938.385	81.3896	11.338	1034.43	1.24261	374.425	213.04	0.0163815	2555.46	104.876	570.315	121.289	0.661978	-0.0992525	4.42183	0.00325772	0.0162074	0.00337115	0.112085	0.00265317	-0.00097561	0.0590901	0.0109942	1.47569	0.0906139	-1.37072	-0.0197909	2.53719	-5.89769	8.3	7.58	22.3	0.176	3.495	58.233	940.883	76.749	0
CP	b	CPb	1	12	2022-04-11	8.35	7.81	23.4	11.954	5.679	92.428	1018.32	94.7404	0	1011.73	1.09937	378.772	209.173	0.0054605	2506.74	107.201	563.767	103.346	0.586302	-0.0057181	4.42646	0.00351214	0.00697777	0.0101385	0.107884	0.00133207	0.0168751	0.0470097	0.0623069	1.43118	0.14243	4.20072	-0.0259407	3.98804	-7.73032	8	7.85	23	5.063	3.957	65.146	1051.62	82.4605	0
CP	c	CPc	1	12	2022-04-11	8.4	7.71	22.9	4.708	3.371	86.925	934.221	81.5324	0	1047.9	1.18174	387.724	214.397	0.0054605	2579.82	102.971	568.132	125.418	0.77664	-0.0206353	4.47549	0.00349969	0.00362803	-0.0137558	0.0899292	0.000537415	0.00311028	0.0450162	0.0339141	1.47455	0.244706	-4.8073	0.0113607	6.85177	3.38549	8.17	7.81	21.7	2.383	2.241	41.08	957.535	83.5315	0
CP	d	CPd	1	12	2022-04-11	8.48	7.33	22.3	31.123	3.425	48.252	969.192	108.734	0	1046.16	1.35721	423.529	218.429	0.00910084	2579.38	110.914	559.089	157.707	0.817153	0.0432862	4.38945	0.000951873	0.0112235	-0.00694038	0.105507	-0.000772222	0.0104753	0.0399046	0.0364286	1.48482	0.0689988	17.4238	-0.0209072	1.93197	-6.23034	8.68	7.43	22	21.77	3.753	51.169	914.238	98.8099	0
MC	a	MCa	1	12	2022-04-11	8.53	7.3	22.3	57.574	7.96	46.332	1048.29	149.286	3.41364	1040.92	1.40555	595.141	206.993	0.0163815	2611.14	103.584	606.798	180.064	0.938694	0.0154965	4.67623	0.00468908	-0.0049177	0.0213846	0.118836	-0.00185852	0.0117469	0.0750724	-0.00624035	1.46428	0.0330011	0.482313	-0.0190607	0.924031	-5.68008	10.17	7.49	21.9	56.648	4.506	44.888	945.878	134.15	0.133432
MC	b	MCb	1	12	2022-04-11	8.53	7.48	23.2	35.662	5.421	41.825	937.552	120.157	0.200148	1042.91	1.39302	590.026	201.234	0.00910084	2631.58	77.0423	602.432	169.064	0.522091	-0.0441805	4.71415	0.00359043	-0.00604276	0.0193654	0.087443	0.00101999	0.00349698	0.070915	0.0121573	1.45857	0.00489773	-6.0972	-0.0107229	0.137137	-3.19541	10.31	7.69	22.9	33.773	3.495	36.083	927.56	109.162	1.76427
MC	c	MCc	1	12	2022-04-11	8.17	7.69	23.1	77.913	11.01	35.251	914.238	158.424	0.285397	1041.42	1.56312	565.985	189.058	0.00728067	2578.08	49.9839	596.819	179.281	0.697141	-0.0473305	4.58742	0.00328441	0.0128763	-0.0172327	0.0533438	0.00142629	0.000564936	0.0714773	0.0317181	1.4095	0.0218924	6.02682	-0.0142856	0.612987	-4.2571	10.01	7.85	22.6	89.626	10.015	41.092	967.527	150.571	0.326168
MC	d	MCd	1	12	2022-04-11	8.35	7.38	22.2	56.713	10.93	68.095	975.021	149.357	0.615271	1043.41	1.50224	579.284	198.601	0.010921	2575.03	86.6645	599.002	190.459	0.614585	0.00935798	4.71323	0.00154968	0.0038147	0.00261538	0.0470496	0.00314572	0.00724932	0.068274	0.0408832	1.4871	0.00500128	5.99984	0.00944928	0.140036	2.81588	9.68	7.53	22.1	62.338	4.99	65.082	928.393	143.146	0.822832
MP	a	MPa	1	12	2022-04-11	8.32	7.55	22.8	11.637	11.602	47.272	930.891	101.951	0	1026.95	1.45031	345.524	201.563	0.00728067	2537.63	54.1169	559.713	128.337	0.712429	-0.0187533	4.25717	0.00423005	0.00330562	0.0222308	0.0527459	0.00239992	-0.00153325	0.0483558	0.0162886	1.45172	0.00555277	3.22785	0.0319709	0.155478	9.52731	7.26	7.63	22.3	12.776	8.573	44.191	879.267	87.7437	0.0074129
MP	b	MPb	1	12	2022-04-11	8.27	7.67	23.5	11.87	10.144	52.622	1001.67	104.878	0	1040.67	1.37511	358.312	207.322	0.0054605	2580.69	60.8331	559.089	125.81	0.564134	-0.0464495	4.34875	0.00216618	0.0274393	0.0110923	0.075059	0.00147415	0.0034459	0.050656	0.0261004	1.40835	0.00300578	-1.30634	0.0135128	0.0841618	4.0268	8.22	7.75	23.2	8.926	8.374	49.682	1008.33	99.024	0
MP	c	MPc	1	12	2022-04-11	8.2	7.7	23.1	29.751	14.029	32.685	912.573	119.014	0	1069.61	1.54163	381.074	204.936	0.00910084	2643.32	37.165	560.337	167.284	0.751414	-0.0227309	4.60037	0.00208078	-0.0113151	-0.00255	0.126656	0.0161374	0.00680946	0.0710513	0.030666	1.38553	0.010442	2.33253	-0.00074596	0.292377	-0.222296	7.37	7.78	22.5	19.216	7.933	31.079	873.439	102.879	0.192735
MP	d	MPd	1	12	2022-04-11	8.35	7.33	22	13.48	10.876	49.926	1034.97	108.805	0.200148	1026.2	1.56849	362.916	203.497	0.0054605	2541.97	57.927	567.509	141.865	0.551903	0.0197277	4.48011	0.00105774	-0.00908196	0.0167808	0.121369	0.00208385	0.030665	0.0685636	0.0382239	1.33531	0.00402099	-3.16685	0.00607735	0.112588	1.81105	7.6	7.38	21.6	10.149	7.331	52.37	890.924	92.313	0.126019
CC	a	CCa	1	15	2022-04-14	8.65	6.83	23.5	69.095	7.524	46.98			0	993.014	0.871979	617.647	218.881	0.00364033	2627.66	120.762	596.508	105.376	0.529736	0.0161239	4.81591	0.00338582	-0.0133531	0.00401538	0.14203	0.00203001	-0.00261309	0.0520191	0.0183832	1.29651	0.15934	-18.8063	0.00513099	4.46152	1.52904	10.43	7.17	23	48.721	4.587	83.028			0
CC	b	CCb	1	15	2022-04-14	8.47	7.69	25	26.053	4.7	73.581			0	964.072	0.80752	607.673	213.328	0	2595.48	104.811	586.218	104.664	0.389084	-0.0398825	4.61147	0.00401922	-0.00234516	0.0100423	0.174823	0.00153049	0.000389827	0.0533481	0.00871622	1.21433	0.140552	-13.8214	0.00428503	3.93546	1.27694	12.18	8.51	24.5	18.164	4.608	93.92			0.266864
CC	c	CCc	1	15	2022-04-14	8.37	7.84	24.3	66.759	4.969	72.829			0	1038.42	1.19069	617.647	219.992	0.0054605	2629.4	138.973	591.207	152.83	0.574071	0.000779498	4.72248	-0.000263322	-0.0105702	0.0112712	0.0735799	0.00171943	0.0147175	0.0626853	0.0243436	1.35129	-0.209335	-1.45881	0.00776177	-5.86139	2.31301	10.47	7.97	24	63.642	5.243	61.752			0
CC	d	CCd	1	15	2022-04-14	8.35	7.48	23.8	49.199	9.515	111.385			0	972.804	0.850492	605.371	214.603	0.00728067	2588.95	113.594	588.089	101.816	0.519798	0.00474106	4.7086	0.00684281	-0.00862888	0.0250192	0.125602	0.00214617	-0.0078695	0.0635372	0.0124228	1.2714	0.024659	-9.45011	0.0178514	0.690451	5.31973	11.18	7.78	23.1	26.952	5.448	87.193			0
CP	a	CPa	1	15	2022-04-14	8.47	7.65	24.3	3.35	3.253	87.638			0	1036.43	1.02059	321.739	215.673	0.00910084	2589.39	103.003	553.789	46.4934	0.496102	0.00616791	4.54394	0.00066898	-0.0255557	-0.000113462	0.1786	-0.00051199	-0.00408068	0.0379622	0.0245608	1.36841	-1.33816	-27.3953	-0.0280573	-37.4685	-8.36106	7.57	7.68	23.6	0.926	4.56	91.872			0
CP	b	CPb	1	15	2022-04-14	8.25	7.97	24.9	6.168	5.421	83.396			0	1023.7	0.927484	338.875	214.48	0.00364033	2575.9	109.655	549.111	33.058	0.593946	-0.00115323	4.12488	0.00315719	0.00698116	0.0122692	0.167899	0.00173638	-0.00138941	0.0460215	0.0537645	1.27482	0.303341	-2.98036	-0.0152473	8.49355	-4.5437	7.33	7.97	24.6	3.373	3.968	89.502			0
CP	c	CPc	1	15	2022-04-14	8.06	8.06	24.5	5.235	3.054	87.671			0	1033.43	0.94718	329.412	211.394	0.0054605	2558.07	102.357	544.746	60.1994	0.480813	0.0786839	4.41628	-0.00464105	0.000951977	0.0119423	0.136522	4.93544e-05	0.0122889	0.0500085	0.0421477	1.36156	2.1859	9.70075	-0.0310164	61.2052	-9.24288	7.35	7.98	23.7	3.606	4.248	92.771			0
CP	d	CPd	1	15	2022-04-14	8.41	7.2	23.6	83.997	15.266	100.25			0	1014.22	1.12086	369.821	212.423	0.00728067	2517.18	112.819	563.143	95.0872	0.771289	-0.0207688	4.40518	-0.000904724	0.00610216	0.0266923	0.180803	0.00018645	0.00124453	0.049327	0.0337886	1.33988	-0.0170425	-9.23493	0.0172703	-0.477191	5.14655	8.16	7.27	23.1	63.417	15.121	93.699			0
MC	a	MCa	1	15	2022-04-14	8.48	7.14	23.5	21.652	8.041	93.188			0	1011.48	1.2068	584.655	203.661	0.00728067	2555.89	101.614	589.648	91.456	0.539673	0.0286038	4.6494	0.00193221	-0.000279993	0.0233462	0.0847364	-4.88559e-05	0.000794246	0.0655819	0.00653958	1.27482	-0.0116664	-3.32557	-0.026505	-0.326659	-7.8985	9.82	7.38	23	17.438	5.001	84.677			21.2528
MC	b	MCb	1	15	2022-04-14	8.82	7.76	24.6	8.421	3.957	47.708			0.504077	1029.19	1.19248	575.448	190.457	0.00364033	2587.21	57.3781	603.368	57.031	0.503746	0.0104778	4.82516	0.00220621	0.00198201	-0.00881731	0.0683084	-0.00274341	0.00103189	0.0413018	0.0199083	1.33645	0.00152905	-8.69636	-0.035107	0.0428134	-10.4619	12.14	8.34	24.2	5.147	3.699	56.884			0.0259451
MC	c	MCc	1	15	2022-04-14	8.24	7.97	24.4	55.669	4.608	34.419			0.285397	1033.68	1.50403	553.964	182.271	0.010921	2538.93	44.5593	597.755	95.016	0.629873	0.024079	4.80851	-0.000284672	-0.0169659	0.0128846	0.12738	0.000906825	-0.0020492	0.0469416	0.0018861	1.35015	0.00110079	3.518	0.00248504	0.030822	0.740542	10.6	8.09	24	65.241	5.05	36.371			0.192735
MC	d	MCd	1	15	2022-04-14	8.35	7.3	23.9	33.858	3.721	78.657			0.0518903	1015.22	1.31603	568.798	196.339	0	2508.92	97.8366	599.626	111.534	0.606176	-0.0232381	4.66142	0.00223557	0.0191753	0.0304808	0.0860268	0.000789172	0.00169168	0.0511331	0.0637548	1.3433	0.00270606	-0.703238	-0.015696	0.0757696	-4.67742	10.46	7.46	23.8	29.254	2.3	81.411			0
MP	a	MPa	1	15	2022-04-14	8.04	7.7	24.4	16.944	8.477	25.828			0.452187	1027.45	1.20859	276.982	191.115	0.00728067	2527.62	29.7352	545.058	47.3834	0.696377	0.00555926	4.15726	0.00680989	-0.0142169	0.0107135	0.0625334	-0.00173987	0.0109339	0.0310274	0.0289237	1.32618	0.00116815	4.32509	0.0070032	0.0327083	2.08695	6.2	7.7	23.8	15.422	10.01	27.933			0
MP	b	MPb	1	15	2022-04-14	7.89	7.85	24.8	14.512	8.369	28.86			1.77539	996.008	1.13518	273.913	187.742	0.00728067	2460.64	38.844	572.809	34.1118	0.506803	0.0642285	4.19056	-0.00370519	-0.00967928	0.0270962	0.106735	0.00147565	0.0111737	0.0262396	-0.00240154	1.27596	0.00180482	5.34699	0.00757841	0.050535	2.25837	6.82	7.89	24.4	12.486	9.709	28.883			0
MP	c	MPc	1	15	2022-04-14	7.99	7.87	24.4	31.701	11.21	22.568			0	1019.96	1.38765	305.371	191.937	0.0127412	2509.79	35.2599	566.885	100	0.766702	0.0259076	4.59944	0.00414465	-0.0203462	0.0223846	0.084941	-0.00218555	0.00918282	0.0855682	0.0178764	1.35928	0.0120557	0.55687	0.0149336	0.337559	4.45021	6.94	7.98	23.8	45.398	12.393	25.749			0
MP	d	MPd	1	15	2022-04-14	8.2	7.1	23.6	22.107	10.924	41.527			0	1029.44	1.38765	307.928	199.054	0.00364033	2544.15	49.2735	538.51	71.9473	0.472405	-0.0280299	4.44311	0.0037123	-0.0221789	0.00429808	0.109725	-0.000121641	0.0128309	0.0261373	0.0391699	1.34787	0.00450653	8.91211	0.0029117	0.126183	0.867687	6.45	7.18	22.7	23.59	8.713	43.948			0
CC	a	CCa	1	19	2022-04-18	8.92	7	24.9	31.751	6.658	80.744	963.364	108.805	0	973.303	0.730528	610.742	214.109	0.0127412	2612.01	101.873	599.002	4.39658	0.729246	0.0246129	4.78076	-0.00564718	-0.00579671	0.00507885	0.185051	0.000533925	-0.007069	0.0184018	0.0257239	1.26683	0.103797	-28.5117	-0.00120746	2.90632	-0.359824	12.37	8.07	24.6	0	2.795	74.698	956.703	89.6714	0.756116
CC	b	CCb	1	19	2022-04-18	8.99	8.21	25.2	33.338	4.786	87.166	915.903	80.5329	0	930.639	0.608774	595.908	208.597	0.0946487	2551.54	93.9942	593.389	17.832	0.4854	0.0554458	4.82239	0.00457433	0.0201595	0.00216538	0.11701	-0.000415773	0.0124661	0.0205827	0.0332095	1.22346	1.27694	-37.7458	-0.00324228	35.7544	-0.9662	12.67	8.39	25	0.666	3.07	52.136	895.92	82.6747	0.811712
CC	c	CCc	1	19	2022-04-18	8.75	7.98	24.7	9.713	3.118	101.46	1039.97	103.665	0	1013.22	0.866607	621.739	220.938	0.00364033	2646.37	129.416	603.991	59.6654	0.623758	0.0216631	4.76688	-0.00161551	-0.00813508	0.0229808	0.118867	0.000416272	-0.00519074	0.0430056	-0.00131178	1.27254	0.594762	-5.52867	0.0162546	16.6533	4.84387	12.03	8.26	24.5	5.863	3.608	96.921	934.221	89.1716	9.0215
CC	d	CCd	1	19	2022-04-18	9.05	8.12	24.4	3.354	3.333	84.708	910.075	76.1778	12.8391	970.559	0.70009	613.043	215.549	0.00910084	2627.66	99.8386	607.109	12.492	0.637517	0.00505739	4.56707	0.00609821	-0.0125963	0.0279423	0.10118	0.0010838	0.0147592	0.0321009	0.011916	1.1801	0.486098	-10.4591	-0.00162527	13.6107	-0.484329	10.82	8.22	24.1	0.987	3.823	71.635	918.401	84.3168	0
CP	a	CPa	1	19	2022-04-18	8.67	7.97	25.3	1.943	2.688	64.91	1054.95	82.175	0	1018.71	0.63026	273.402	209.214	0.00364033	2555.02	98.321	553.165	1.34211	0.657392	0.0163374	4.31915	0.00328263	-0.00191414	0.0259231	0.157671	-1.99412e-05	0.0152491	0.0197819	0.014749	1.33303	0.0436283	-20.8621	0.00190662	1.22159	0.568172	9.34	8.03	24.5	0	3.306	29.375	872.606	68.6243	0
CP	b	CPb	1	19	2022-04-18	8.32	8.06	24.8	9.973	4.474	49.767	1019.98	85.1021	0	1023.45	0.714414	292.072	211.641	0.00910084	2576.77	104.617	548.176	2.51691	0.707843	0.0402963	4.51989	0.000537319	-0.00549465	0.00469423	0.156349	0.00274939	-0.00114655	0.0234452	0.0217278	1.34444	0.15373	-6.25214	-0.00194981	4.30444	-0.581043	8.26	8.06	24.3	25.896	5.733	83.725	924.23	85.1021	0
CP	c	CPc	1	19	2022-04-18	8.69	8.11	24.8	12.359	4.469	89.869	986.678	93.8122	0	1032.68	0.87556	282.097	209.708	0.00910084	2570.68	99.5802	557.53	2.22855	0.635988	0.0339562	4.27382	0.00119118	0.00200238	0.0199808	0.117939	0.00080662	0.0125704	0.0254899	0.054778	1.30336	0.222089	-21.2875	0.0447181	6.21848	13.326	8.7	8.11	24.2	10.023	4.458	72.773	917.569	69.6667	1.11935
CP	d	CPd	1	19	2022-04-18	8.47	7.81	24.4	15.518	5.91	84.796	1030.81	102.451	0	1024.95	0.891674	338.107	211.436	0.00182017	2574.6	97.4491	561.896	6.83517	1.07476	0.0076882	4.35245	0.00547638	-0.00502461	-0.00716538	0.143131	-0.00199611	-0.000969356	0.0370932	0.0356805	1.33075	0.217829	-19.384	-0.0123514	6.09921	-3.68071	9.03	7.89	23	0	3.102	74.285	915.071	73.4648	0.474426
MC	a	MCa	1	19	2022-04-18	8.49	7.83	24.5	9.205	3.5	71.614	950.042	86.6014	0	1015.47	0.84333	580.818	198.848	0.00182017	2574.16	80.5295	594.949	2.80171	0.713958	0.0403631	4.87234	0.00604839	0.00361785	0.0297308	0.108419	0.00127723	0.0111007	0.032169	-0.00305598	1.30221	0.0292503	-17.2246	0.00757061	0.819009	2.25604	10.05	7.96	24	4.394	3.844	62.921	931.724	81.6752	0
MC	b	MCb	1	19	2022-04-18	8.78	8.04	25	12.661	3.124	46.053	974.188	86.3158	0.244626	1020.96	0.916741	572.634	187.947	0.00910084	2587.21	55.021	589.024	2.36383	0.702492	0.0554859	4.76781	0.000684103	-0.0132004	0.0163923	0.0566168	-0.00147764	0.00515009	0.0345715	0.0530405	1.31705	0.000604549	-3.18452	0.00771218	0.0169274	2.29823	12.62	8.26	25.1	1.117	3.532	42.306	871.774	71.8228	0.915493
MC	c	MCc	1	19	2022-04-18	8.3	7.99	24.5	85.626	3.269	36.51	946.711	118.657	0.17791	1044.66	1.20859	567.519	188.071	0	2595.04	58.8957	621.453	3.53507	0.765938	0.0407768	4.71323	0.00259052	-0.00229085	0.013625	0.0842486	-0.00144374	0.00434647	0.0396831	0.00479295	1.30107	0.000433888	-2.47089	0.0104782	0.0121489	3.12249	11.65	8.3	24.4	51.425	3.258	33.409	1029.14	97.1678	0
MC	d	MCd	1	19	2022-04-18	9.05	7.89	24	20.363	3.409	31.521	992.506	95.7399	0	1077.1	1.14056	592.583	198.437	0.0127412	2696.82	62.3184	619.27	5.44322	0.768231	-0.0548051	4.87049	0.00651721	-0.00746649	0.013825	0.0705901	-0.00503515	0.0100438	0.0336173	0.0338658	1.35928	0.000784283	-7.34446	-0.0171063	0.0219599	-5.09766	12.65	8.21	24.3	26.393	6.136	45.853	972.523	88.5291	0
MP	a	MPa	1	19	2022-04-18	8.1	8	24.6	39.345	8.272	14.589	1024.15	106.806	0.652335	1040.92	1.08147	220.997	193.377	0.010921	2642.45	17.052	549.735	2.90851	0.811802	-0.00156567	4.25532	0.00713815	0.00450025	0.0229423	0.100456	-0.00107832	0.0155931	0.0288976	-0.00727317	1.33645	0.00217893	-0.43062	-0.0181404	0.06101	-5.40583	7.88	8.01	24.2	15.269	3.597	11.774	985.012	106.235	0.441067
MP	b	MPb	1	19	2022-04-18	7.94	7.86	25	40.282	5.744	26.838	968.36	112.589	0.904374	1060.88	1.13697	274.68	202.592	0.00364033	2694.65	39.3607	574.057	2.48487	0.647455	-0.0291111	4.48104	0.00813451	-0.0145155	0.023	0.0642329	-0.00179421	-0.00473734	0.0240416	0.00871622	1.3764	0.00292987	1.21368	0.0150839	0.0820363	4.49501	7.57	7.9	24.7	32.382	6.056	13.596	898.418	70.2735	0.418829
MP	c	MPc	1	19	2022-04-18	8.18	7.92	24.7	23.636	5.033	20.176	1026.64	117.872	0.56338	1055.39	1.85497	261.637	200.617	0.0163815	2683.78	30.0646	562.831	3.9943	1.07247	-0.0286572	4.33395	0.00294013	-0.00844901	0.0233654	0.0817624	-0.000737325	-0.000120909	0.0518146	-0.0417181	1.31933	0.00197834	2.45673	0.0324327	0.0553934	9.66495	7.96	8	24.4	19.625	4.528	17.287	865.112	86.8156	2.67976
MP	d	MPd	1	19	2022-04-18	8.38	7.83	24.3	45.207	7.524	27.617	1006.66	103.807	6.18236	1043.41	1.13518	277.238	206.705	0.0145613	2663.77	52.567	553.477	2.24635	0.621465	0.0566204	4.41166	0.00190375	-0.0191414	0.0127269	0.0969158	0.000799641	-0.00238587	0.0398705	0.004139	1.31705	0.001209	-1.08482	-0.00767265	0.0338521	-2.28645	7.96	7.86	23.8	4.612	4.431	26.713	889.259	73.679	0.137139
CC	a	CCa	1	22	2022-04-21	8.36	7.72	24.3	11.193	5.216	74.976			0.366938	946.357	0.569382	624.552	218.387	0.0054605	2664.2	92.7672	568.444	2.07547	0.457881	-0.00280166	4.70398	0.00267147	-0.00833701	0.00322692	0.141275	-0.000518471	0.0193663	0.0241608	0.0319015	1.18808	0.0755167	-20.8192	0.00828872	2.11447	2.47004	10.87	8.1	24.2	24.63	6.249	87.833			0.656042
CC	b	CCb	1	22	2022-04-21	9.19	8.47	24.9	2.872	2.881	77.586			0.663454	902.445	0.529991	605.115	211.765	0.00728067	2592.87	79.9806	555.659	2.16091	0.279009	-0.0116444	4.95282	0.00487679	0.00980316	0.0172808	0.109095	-2.14368e-05	-0.00476444	0.0132646	0.0183108	1.22461	0.0280839	-19.7007	-0.0103906	0.786348	-3.09639	11.23	8.6	24.9	6.218	4.42	78.087			2.02743
CC	c	CCc	1	22	2022-04-21	9.29	8.35	24.2	2.826	9.276	90.482			0.555967	920.16	0.578335	600.512	219.622	0.0145613	2532.84	94.8337	563.767	4.21502	0.317994	-0.0188868	4.18964	0.00121786	0.0143611	-0.0307692	0.066247	0.0236353	-0.0024359	0.043159	-0.0077751	1.16298	0.275392	-5.78884	-0.0178373	7.71098	-5.31552	12.15	8.53	24.3	6.241	7.743	96.179			0.233506
CC	d	CCd	1	22	2022-04-21	8.56	8.06	24.3	7.339	8.9	98.656			0.504077	942.365	0.583706	607.417	223.776	0.010921	2548.93	98.0949	575.616	1.28871	0.363094	0.0073118	4.63275	-0.000543546	0.00614288	-0.02025	0.140315	0.00533925	-0.0104753	0.0404839	0.000416023	1.24971	0.0750953	-2.33613	-0.00477496	2.10267	-1.42294	8.97	8.1	24.2	4.325	8.855	102.634			0.441067
CP	a	CPa	1	22	2022-04-21	8.74	7.36	24.5	1.343	6.911	87.812			0.111193	962.325	0.646374	236.189	210.448	0.0054605	2467.16	85.4375	524.478	1.13208	0.412017	-0.017779	3.72988	0.0020532	0.016394	0.00819615	0.0718489	0.00156488	0.00622681	0.051559	0.0283349	1.23374	0.0136898	-5.33171	-0.0297414	0.383314	-8.86294	8.76	7.67	24	0.517	7.361	83.337			0
CP	b	CPb	1	22	2022-04-21	8.29	7.58	24.3	7.578	8.946	91.104			0.133432	943.363	0.653536	247.596	209.872	0.00910084	2434.1	99.2251	531.338	1.81203	0.605412	-0.0295382	3.84921	-0.00537853	0.023197	0.0243462	0.108183	-0.000401316	-0.0137065	0.0530925	0.0118822	1.27368	0.490529	-21.2691	-0.0170563	13.7348	-5.08277	7.63	7.65	24.2	4.702	8.598	84.216			0.337287
CP	c	CPc	1	22	2022-04-21	8.86	7.59	24.3	4.455	6.506	86.114			0.122313	963.573	0.655327	241.586	212.999	0.0054605	2471.51	91.3788	525.725	1.24244	0.421954	0.0473839	3.94727	-0.0014029	0.0258442	-0.0180827	0.1062	0.00112717	0.000241818	0.0356108	0.0198021	1.30678	1.01947	-12.4011	-0.00382028	28.5451	-1.13844	7.81	7.65	23.9	3.288	7.783	74.88			0.0111193
CP	d	CPd	1	22	2022-04-21	8.44	6.77	24.3	6.788	7.338	83.834			0.196442	951.098	0.793196	298.721	216.824	0.0054605	2581.12	84.4043	515.123	1.52723	0.756765	0.00421783	4.14709	0.00205498	0.0152707	0.0219615	0.0978914	0.00236602	0.00832708	0.0293917	-0.0140541	1.32504	0.0710156	-33.7214	-0.00321155	1.98844	-0.957041	8.35	6.94	24.1	3.596	7.612	82.257			0.122313
MC	a	MCa	1	22	2022-04-21	7.56	7.73	24.7	37.451	11.106	58.284			0.97109	943.613	0.991943	558.824	199.218	0.0127412	2581.12	55.8282	567.82	2.22143	0.593181	-0.0256273	4.36818	0.00204252	0.0124673	-0.000721154	0.0696302	-2.14368e-05	-0.00801647	0.0397001	-0.0217664	1.35129	0.00606716	5.93372	-0.00557138	0.169881	-1.66027	7.33	7.8	24.6	15.96	9.71	66.912			0.593032
MC	b	MCb	1	22	2022-04-21	8.73	8.15	24.5	5.034	6.204	65.643			0.937732	946.357	0.975828	570.332	204.895	0.00910084	2668.55	65.1598	583.723	2.97971	0.506803	-0.00393219	4.55134	-0.00627969	-0.00790938	0.00302308	0.0268922	0.001863	0.00450177	0.0394957	0.0168002	1.37982	0.0011005	-2.84959	0.000168389	0.0308141	0.0501799	12.07	8.52	24.7	0.42	6.176	59.505			1.10452
MC	c	MCc	1	22	2022-04-21	8.19	8.19	24.3	24.799	7.903	63.95			0.889548	968.313	1.25336	574.936	207.322	0.00182017	2725.1	65.3213	593.078	1.69811	0.580951	-0.00966097	4.23219	-0.000332711	0.0241982	0.0194615	0.117105	0.00329179	0.00547009	0.0532118	-0.00791023	1.33874	-2.22e-05	1.27281	0.0146149	-0.0006216	4.35525	10.59	8.29	24.2	17.799	6.164	61.061			2.4685
MC	d	MCd	1	22	2022-04-21	8.55	7.81	24.4	6.804	7.082	98.699			0.871016	957.335	1.16562	587.468	222.542	0.00728067	2745.98	93.8327	596.508	2.70559	0.513683	0.0254805	4.48844	0.000931412	0.000804344	-0.0231154	0.0839811	-0.0021003	-0.011799	0.0383541	0.00819981	1.36727	0.00477382	-5.52764	-0.00236519	0.133667	-0.704825	11.17	8.24	24.3	2.024	6.341	88.107			1.10452
MP	a	MPa	1	22	2022-04-21	8.06	7.49	24.7	30.442	6.911	14.139			0.630096	911.427	1.01343	167.417	196.01	0.00182017	2632.88	14.9855	528.22	2.06123	0.72466	-0.0103964	3.55412	-0.000987457	0.0125556	0.000601923	0.0597797	0.000829054	-0.00737127	0.0410291	-0.022862	1.25428	0.000125907	3.31796	0.0318702	0.0035254	9.49732	7.27	7.54	24.3	22.709	8.022	12.073			0.51149
MP	b	MPb	1	22	2022-04-21	8.05	7.53	24.5	17.082	6.974	39.84			0.381764	894.711	1.12265	171.253	205.841	0.00728067	2617.66	46.4966	547.864	1.71235	0.429598	-0.020929	3.62257	0.000408327	-0.000933311	-0.00542692	0.00553895	-0.00321651	-0.0106004	0.0329187	0.0110666	1.27596	0.00381161	9.57801	0.000351667	0.106725	0.104797	7.14	7.6	24.6	12.723	7.555	39.437			0.752409
MP	c	MPc	1	22	2022-04-21	8.22	7.55	24.2	22.142	8.154	30.607			0.652335	887.974	1.12802	201.969	202.674	0.0054605	2635.06	33.0643	547.552	1.76219	0.690261	-0.0111012	3.76226	-0.00264834	0.0378076	0.00204808	0.056129	0.0040351	0.00551178	0.0410462	-0.0145319	1.36727	0.00811546	0.204271	-0.000954779	0.227233	-0.284524	7.58	7.63	24.3	17.033	8.387	26.801			0.885841
MP	d	MPd	1	22	2022-04-21	8.15	7	24	20.793	8.022	57.396			0.240919	895.709	1.09042	216.266	220.239	0.00364033	2710.74	59.0894	527.596	2.05411	0.521327	0.0211559	4.01943	0.00337959	-0.00373664	-0.0341731	0.051487	0.00292936	-0.0119554	0.0459704	-0.0082529	1.36727	0.00562412	16.1634	-0.0106692	0.157475	-3.17941	7.54	7.09	23.5	16.713	5.292	53.084			0.630096
CC	a	CCa	1	26	2022-04-25	8.31	6.73	21.3	18.504	6.01	90.088	871.774	91.8132	1.00074	860.03	0.660698	607.161	243.316	0.0127412	2869.07	93.1224	560.649	2.46351	0.623758	0.000755473	4.31915	-0.00139845	0.013421	-0.051	0.163808	-0.00163019	0.00925162	0.0479298	0.00260039	1.26569	0.0702867	-28.8933	-0.0345288	1.96803	-10.2896	8.61	6.8	21	8.915	4.83	93.517	818.734	70.8232	0.711638
CC	b	CCb	1	26	2022-04-25	8.56	7.66	22.1	2.705	4.722	84.914	803.664	68.2316	2.18681	805.888	0.619517	570.077	228.137	0.010921	2726.84	80.8524	565.949	1.84763	0.457117	0.0216498	4.20722	0.00194289	-0.00152893	-0.0426538	0.073155	0.00363228	0.00067438	0.0315727	0.00130357	1.23602	0.0120315	-34.7673	0.0162577	0.336881	4.84479	8.76	7.71	21.9	0.359	4.95	82.805	766.361	60.3283	0.715345
CC	c	CCc	1	26	2022-04-25	8.86	7.85	21.3	9.847	6.238	85.339	853.455	71.9656	1.51594	842.315	0.662489	603.836	243.562	0.0127412	2889.08	82.2086	563.455	1.78355	0.518269	0.0158302	4.49029	0.00346055	0.0195316	-0.0193269	0.0739103	0.00222244	0.00459558	0.0362583	0.0103137	1.26569				0	0	9.77	7.95	21.2	0.404	5.104	76.933	815.487	67.1893	0.871016
CC	d	CCd	1	26	2022-04-25	8.3	7.31	21.4	22.332	8.211	101.373	816.486	89.8142	0.504077	887.974	0.791406	612.02	249.691	0.010921	2906.48	105.877	575.304	2.27839	0.566427	-0.0297517	4.3728	0.000970554	0.000711013	-0.0112346	0.0831157	-0.00072187	-0.00818115	0.0375873	0.0193919	1.28509	0.037922	2.23587	-0.0119065	1.06182	-3.54813	7.82	7.3	21.4	14.432	7.293	102.471	769.692	81.818	0.726464
CP	a	CPa	1	26	2022-04-25	8.71	7.52	21.3	1.866	5.332	76.963	950.874	75.1069	0.567087	895.709	0.863026	222.66	236.816	0.0145613	2862.98	77.3652	526.66	2.32111	0.580187	0.045662	3.94357	-4.53696e-05	0.00692856	-0.00938269	0.0762549	-0.00189341	-0.0123619	0.0471119	-0.0150772	1.34102	0.0270804	-24.3562	0.0052418	0.758252	1.56206	8.79	7.56	21.2	0.335	5.731	70.555	812.573	60.4068	1.12305
CP	b	CPb	1	26	2022-04-25	8.61	7.86	21.7	5.058	6.86	89.475	930.891	80.7471	1.16383	879.741	0.945389	226.957	236.117	0.00910084	2836.02	87.2457	527.284	2.41723	0.743006	0.00256273	3.58557	0.00243128	0.00728491	-0.00527692	0.121794	0.00158034	-0.00178341	0.0417788	-0.00156322	1.252	0.045817	-34.2878	-0.0220442	1.28287	-6.56917	8.45	7.84	21.5	2.299	4.574	80.182	988.343	72.6795	0.274277
CP	c	CPc	1	26	2022-04-25	8.83	7.68	21.5	2.891	4.836	90.306	865.112	71.4658	0.366938	886.727	1.04387	216.829	233.566	0.0054605	2811.66	84.9209	525.725	2.04343	0.514447	-0.0342232	3.57817	-0.000500845	0.015924	-0.0256154	0.118112	0.00293933	-0.0137586	0.0424433	0.0153668	1.30906	0.0507983	-88.3108	0.00265947	1.42235	0.792521	8.12	7.68	21.5	1.198	0	77.092	835.97	64.5048	0.318755
CP	d	CPd	1	26	2022-04-25	8.55	7.24	21	7.918	0	85.013	979.184	88.1007	0.441067	854.79	0.907789	266.496	229.329	0.00910084	2744.24	82.0149	521.983	2.14667	0.879835	-0.0328484	3.86957	-0.00298817	0.00717292	-0.0320192	0.123635	0.000339997	0.0119137	0.0355427	-0.0169208	1.33303				0	0	8.19	7.28	20.9	13.347	0	74.931	854.288	69.4239	0.615271
MC	a	MCa	1	26	2022-04-25	7.92	6.86	21.4	131.376	0.219	48.575	887.594	185.126	1.41957	898.204	1.28201	554.731	214.192	0.00728067	2819.92	53.6971	576.863	2.75543	0.820975	-0.0104578	4.54764	0.000732141	0.0113949	-0.00109615	0.10845	0.0030186	0.0039556	0.0608622	0.00935811	1.40721				0	0	6.78	6.98	21.4	104.48	2.14	47.182	936.719	170.775	1.11935
MC	b	MCb	1	26	2022-04-25	8.74	7.55	21.8	2.903	0	98.956	948.376	77.1774	1.17494	993.014	0.886303	593.35	212.916	0.0127412	2589.82	107.685	560.649	3.64543	0.647455	0.00553524	4.34505	0.00163864	0.00827592	-0.00259423	0.0349017	0.000825066	-0.0115176	0.0400239	-0.00238224	1.3821	0.0019793	-9.95087	0.0136732	0.0554205	4.0746	8.21	7.54	21.9	7.189	0	90.529	896.753	70.1807	0.848777
MC	c	MCc	1	26	2022-04-25	8.29	7.81	21.7	37.354	3.28	80.512	961.699	102.665	0.878428	1006.24	1.07968	583.376	200.617	0.00728067	2586.34	80.4973	567.509	1.38127	0.744534	-0.00117459	4.35523	0.00168846	0.00877142	-0.0175038	0.0847364	-0.0016945	-0.00229935	0.039223	-0.00832046	1.38096	0.000265387	0.0622273	-0.00843116	0.00743084	-2.51249	8.79	7.9	21.6	22.024	0	74.267	984.18	92.2416	1.49741
MC	d	MCd	1	26	2022-04-25	8.35	7.21	21.2	12.002	0	97.79	931.724	88.1007	0.559674	1022.46	0.855864	608.44	218.1	0.0054605	2647.67	100.71	569.068	2.17871	0.624522	-0.0142819	4.44958	-0.00184859	0.00950619	0.0184865	0.0828167	0.00334164	0.00398061	0.0230193	0.00478475	1.41977	0.00322748	-3.94139	-0.0187756	0.0903693	-5.59512	8.47	7.24	21	11.086	0	95.154	898.418	81.104	0.51149
MP	a	MPa	1	26	2022-04-25	8.95	7.38	21.5	14.987	0	24.324	965.862	95.7399	1.4381	950.1	0.728738	133.248	180.337	0.00182017	2428.88	22.8996	523.854	2.05767	0.681089	-0.02189	3.63645	-0.00170803	0.0105227	-0.00939423	0.0505114	-0.00237998	-0.00513446	0.0213495	0.0109266	1.29308	-0.000246484	-30.77	0.0101766	-0.00690155	3.03263	8.42	7.43	21.2	10.677	0	16.608	889.259	79.8189	0.196442
MP	b	MPb	1	26	2022-04-25	8.54	7.82	21.4	13.144	0	58.356	962.531	88.2435	0.326168	967.315	0.794987	143.811	200.823	0	2471.07	67.3232	517.306	1.73371	0.613821	0.011539	3.56614	0.00287697	0.0155218	0.0002	0.0428954	0.00303903	-0.0148009	0.0309763	0.0133156	1.27368				0	0	7.91	7.79	21.6	10.556	0	59.848	943.381	104.736	0.711638
MP	c	MPc	1	26	2022-04-25	8.71	7.73	21.2	17.629	0	43.097	965.862	102.594	1.46775	980.04	0.934646	191.304	195.352	0.00182017	2525.88	45.6248	536.327	1.33499	0.843908	-0.0160037	3.57354	0.00232986	0.00169523	-0.00208269	0.0749489	-0.000726357	0.005197	0.0488499	-0.00354295	1.3045	0.00231261	-8.15766	-0.0164876	0.064753	-4.91329	8.13	7.73	21	21.149	0.384	36.321	970.858	87.6009	0.33358
MP	d	MPd	1	26	2022-04-25	8.46	7	21.2	31.074	0	65.004	913.405	105.307	0.463306	963.822	0.889884	195.934	203.784	0.010921	2489.78	68.3888	509.199	1.73727	0.610763	-0.0325814	3.88529	-0.00145894	0.0158866	0.0132	0.0621715	0.00206142	-0.011059	0.0566025	0.019527	1.3627	0.00540015	-11.1848	6.14e-05	0.151204	0.0182972	7.86	7.08	21	42.114	1.131	64.134	875.937	93.0269	0.381764
CC	a	CCa		tot
CC	b	CCb		tot
CC	c	CCc		tot
CC	d	CCd		tot
CP	a	CPa		tot
CP	b	CPb		tot
CP	c	CPc		tot
CP	d	CPd		tot
MC	a	MCa		tot
MC	b	MCb		tot
MC	c	MCc		tot
MC	d	MCd		tot
MP	a	MPa		tot
MP	b	MPb		tot
MP	c	MPc		tot
MP	d	MPd		tot
[truncated: 229 more columns]
